# Supplementary material for: 3-Ethynyl-2,2,5,5-tetra­methyl-1-oxyl-3-pyrroline
Source: Acta Crystallogr Sect E Struct Rep Online. 2009 Jul 11;65(Pt 8):o1848. doi: 10.1107/S1600536809026725 (PMC2977453; doi:10.1107/S1600536809026725)
Supplement: Supplementary file 2 [file e-65-o1848-Isup2.hkl]

# 
# h,k,l, Fc-squared, Fo-squared, sigma(Fo-squared) and status flag 
# 
data_I
_shelx_title ' trans in P21/c' 
_shelx_refln_list_code          4 
_shelx_F_calc_maximum      154.10 
_exptl_crystal_F_000       356.00 
_reflns_d_resolution_high  0.6641 
 
loop_ 
 _symmetry_equiv_pos_as_xyz 
 'x, y, z' 
 '-x, y+1/2, -z+1/2' 
 '-x, -y, -z' 
 'x, -y-1/2, z-1/2' 
 
_cell_length_a     7.9326 
_cell_length_b    19.0578 
_cell_length_c     6.5989 
_cell_angle_alpha  90.000 
_cell_angle_beta  104.333 
_cell_angle_gamma  90.000 
 
_shelx_F_squared_multiplier     1.000 
 
loop_ 
 _refln_index_h 
 _refln_index_k 
 _refln_index_l 
 _refln_F_squared_calc 
 _refln_F_squared_meas 
 _refln_F_squared_sigma 
 _refln_observed_status 
   1   0   0     6703.77     6167.85    311.87 o 
   2   0   0     3095.89     2943.47     59.99 o 
   3   0   0     1380.99     1474.79     23.11 o 
   4   0   0       62.90       70.28      3.04 o 
   5   0   0       13.79       27.81      1.11 o 
   6   0   0      257.46      248.31      4.94 o 
   7   0   0       37.42       37.89      1.75 o 
   8   0   0      263.90      236.89      6.01 o 
   9   0   0       12.20        7.05      2.02 o 
  10   0   0      171.40      158.76      9.47 o 
  11   0   0      108.58      104.06      5.88 o 
   1   1   0       23.57       20.35      0.47 o 
   2   1   0      266.43      254.10      3.78 o 
   3   1   0      189.21      159.96      1.93 o 
   4   1   0      468.60      455.67      5.21 o 
   5   1   0       79.33       87.02      1.31 o 
   6   1   0       49.83       45.13      1.24 o 
   7   1   0      195.27      188.94      3.14 o 
   8   1   0       39.06       33.22      1.64 o 
   9   1   0       10.12        5.67      1.45 o 
  10   1   0        5.22       10.28      2.25 o 
  11   1   0        0.00       -0.03      2.63 o 
   0   2   0        0.92       -1.30      1.30 o 
   1   2   0        0.04       -0.21      0.21 o 
   2   2   0        0.85        2.13      0.27 o 
   3   2   0        5.40        4.30      0.34 o 
   4   2   0       11.08       18.61      1.98 o 
   5   2   0        0.12        2.81      0.74 o 
   6   2   0       11.43        8.82      0.79 o 
   7   2   0        0.07        6.49      1.38 o 
   8   2   0        8.66       12.34      1.30 o 
   9   2   0        1.81        1.86      2.21 o 
  10   2   0        4.27        3.03      2.01 o 
  11   2   0        2.47        2.31      3.47 o 
   1   3   0      122.42      124.18      2.32 o 
   2   3   0      210.46      210.99      2.90 o 
   3   3   0      185.22      169.44      2.16 o 
   4   3   0      325.54      333.34      3.71 o 
   5   3   0       91.51       92.55      1.47 o 
   6   3   0       17.98       18.91      1.29 o 
   7   3   0      183.92      184.25      3.10 o 
   8   3   0       25.95       21.52      1.41 o 
   9   3   0        3.41        4.85      1.37 o 
  10   3   0        7.08        8.96      2.41 o 
  11   3   0        1.42        4.60      3.93 o 
   0   4   0    23747.25    22722.81   1277.57 o 
   1   4   0     3403.05     3439.01     49.22 o 
   2   4   0     1492.64     1619.03     20.13 o 
   3   4   0      186.02      212.08      2.66 o 
   4   4   0      378.69      417.79      4.81 o 
   5   4   0      114.36      103.88      1.54 o 
   6   4   0      651.83      598.57      7.81 o 
   7   4   0      223.05      203.63      3.37 o 
   8   4   0       83.78       79.28      2.05 o 
   9   4   0        4.14        3.42      1.48 o 
  10   4   0       87.24       79.21      6.36 o 
  11   4   0       54.33       58.20      5.03 o 
   1   5   0       77.14       83.62      1.09 o 
   2   5   0     1035.32      992.87     12.40 o 
   3   5   0      395.53      377.90      4.59 o 
   4   5   0        4.96        9.27      0.50 o 
   5   5   0        0.03        0.33      0.54 o 
   6   5   0       11.74       14.24      1.01 o 
   7   5   0       25.09       24.18      1.25 o 
   8   5   0        0.06       -0.99      0.99 o 
   9   5   0       13.90       16.32      1.85 o 
  10   5   0       29.46       30.76      4.02 o 
  11   5   0       28.70       29.62      4.74 o 
   0   6   0        3.84        0.67      0.56 o 
   1   6   0       19.74       17.34      0.44 o 
   2   6   0        0.08       23.06      4.65 o 
   3   6   0        0.76        4.44      0.61 o 
   4   6   0        2.75        2.50      0.59 o 
   5   6   0        3.90        3.36      0.66 o 
   6   6   0        4.82       11.17      1.47 o 
   7   6   0        1.47        2.06      0.86 o 
   8   6   0        3.06        3.08      1.30 o 
   9   6   0        4.47        4.07      2.47 o 
  10   6   0        0.41       -1.18      2.72 o 
  11   6   0        2.40       -3.08      5.24 o 
   1   7   0        2.83        0.65      0.51 o 
   2   7   0      552.23      541.10      6.89 o 
   3   7   0       68.55       61.88      1.03 o 
   4   7   0        0.00        1.61      0.53 o 
   5   7   0       31.36       32.63      1.00 o 
   6   7   0       57.84       57.72      1.43 o 
   7   7   0       51.05       52.12      1.64 o 
   8   7   0        7.46        7.76      1.44 o 
   9   7   0       16.41       18.13      1.92 o 
  10   7   0       38.31       40.93      4.29 o 
  11   7   0       30.41       40.51      8.44 o 
   0   8   0     3179.63     3527.22     61.53 o 
   1   8   0     2079.37     2233.23     23.75 o 
   2   8   0     3636.11     3772.20     38.30 o 
   3   8   0      224.09      250.35      3.18 o 
   4   8   0     1392.28     1385.94     17.35 o 
   5   8   0      139.60      145.63      2.30 o 
   6   8   0     1228.20     1133.18     15.41 o 
   7   8   0      338.50      310.40      4.81 o 
   8   8   0        0.72        2.05      1.37 o 
   9   8   0       29.80       27.22      2.45 o 
  10   8   0       24.97       26.80      3.44 o 
   1   9   0       76.96       81.36      1.21 o 
   2   9   0      459.02      459.89      5.07 o 
   3   9   0      274.41      261.15      3.37 o 
   4   9   0        5.00        6.84      0.69 o 
   5   9   0        0.00        0.92      0.74 o 
   6   9   0        3.32        7.55      1.32 o 
   7   9   0       32.00       31.91      1.48 o 
   8   9   0        0.04        0.65      1.39 o 
   9   9   0        1.97        5.83      2.44 o 
  10   9   0       31.48       32.45      3.50 o 
   0  10   0        0.54        0.34      0.58 o 
   1  10   0       22.88       17.22      0.61 o 
   2  10   0        2.52       13.23      1.61 o 
   3  10   0        1.81        1.09      0.51 o 
   4  10   0        2.15        1.36      0.68 o 
   5  10   0        4.30        4.65      1.06 o 
   6  10   0        3.57        7.88      1.12 o 
   7  10   0        0.04        1.79      1.14 o 
   8  10   0        4.48        1.78      1.49 o 
   9  10   0        0.01        0.42      2.18 o 
  10  10   0        6.52        6.31      2.74 o 
   1  11   0       25.35       30.36      1.32 o 
   2  11   0      105.40      100.04      1.40 o 
   3  11   0       23.12       22.54      0.89 o 
   4  11   0       18.46       18.21      0.98 o 
   5  11   0       50.67       51.98      1.53 o 
   6  11   0       15.83       17.78      1.31 o 
   7  11   0       63.88       67.78      2.17 o 
   8  11   0        1.79        2.59      1.59 o 
   9  11   0        2.30        5.11      2.50 o 
  10  11   0       22.16       21.56      3.36 o 
   0  12   0     5602.38     5612.83     87.49 o 
   1  12   0      775.18      805.20      9.59 o 
   2  12   0       21.43       29.51      0.80 o 
   3  12   0      176.25      160.03      2.36 o 
   4  12   0       55.27       55.49      1.64 o 
   5  12   0        0.00        4.52      1.00 o 
   6  12   0      313.58      299.38      5.04 o 
   7  12   0       45.61       46.24      2.00 o 
   8  12   0       33.13       32.95      2.55 o 
   9  12   0        0.37       -0.32      2.20 o 
  10  12   0       44.42       39.14      4.05 o 
   1  13   0       36.14       30.38      0.91 o 
   2  13   0       61.67       60.04      1.11 o 
   3  13   0        6.90        9.01      0.87 o 
   4  13   0       65.19       72.29      1.85 o 
   5  13   0       47.78       49.12      1.65 o 
   6  13   0       13.11       18.91      1.53 o 
   7  13   0      122.05      125.59      3.01 o 
   8  13   0        7.68        8.80      1.92 o 
   9  13   0       23.87       25.31      3.33 o 
  10  13   0        8.08       10.19      5.91 o 
   0  14   0        1.86        0.00      0.85 o 
   1  14   0        3.71        5.15      0.75 o 
   2  14   0        5.04        5.62      0.82 o 
   3  14   0       12.97       12.67      1.21 o 
   4  14   0        0.08        3.70      1.04 o 
   5  14   0        6.40        6.89      1.24 o 
   6  14   0        1.58        3.52      1.25 o 
   7  14   0        9.54       15.17      1.76 o 
   8  14   0        1.52        6.39      2.23 o 
   9  14   0        0.74        2.49      2.61 o 
   1  15   0      134.91      131.97      2.29 o 
   2  15   0        1.37        2.44      0.83 o 
   3  15   0       46.63       45.37      1.57 o 
   4  15   0      101.12       96.69      2.28 o 
   5  15   0       25.24       24.04      1.50 o 
   6  15   0       11.46       12.10      1.51 o 
   7  15   0       54.71       53.51      2.44 o 
   8  15   0       13.91       16.74      2.99 o 
   9  15   0        0.27        4.15      2.82 o 
   0  16   0     3376.78     3368.82     68.03 o 
   1  16   0      306.49      311.95      4.61 o 
   2  16   0       63.82       58.98      1.93 o 
   3  16   0       75.40       68.76      1.97 o 
   4  16   0        8.80       10.37      1.32 o 
   5  16   0        0.34        2.24      1.21 o 
   6  16   0       53.03       50.31      2.10 o 
   7  16   0       25.32       27.83      2.35 o 
   8  16   0       77.09       82.72      4.18 o 
   9  16   0        0.72       -0.33      2.87 o 
   1  17   0       34.41       32.76      1.66 o 
   2  17   0       44.53       41.46      1.82 o 
   3  17   0        0.48        1.15      1.12 o 
   4  17   0       11.93       12.14      1.45 o 
   5  17   0       14.55       13.17      1.53 o 
   6  17   0        3.65        3.01      1.61 o 
   7  17   0       36.00       42.45      2.89 o 
   8  17   0        5.15        5.63      3.50 o 
   9  17   0        3.91        5.89      6.01 o 
   0  18   0        0.01        1.38      1.36 o 
   1  18   0        3.29        4.42      1.25 o 
   2  18   0        0.94        1.36      1.42 o 
   3  18   0        4.41        5.59      1.55 o 
   4  18   0        1.69        1.53      1.43 o 
   5  18   0        0.54        0.83      1.45 o 
   6  18   0        4.36        3.68      1.88 o 
   7  18   0        1.83        0.15      2.47 o 
   8  18   0        4.03        2.12      2.92 o 
   1  19   0       25.56       27.92      1.84 o 
   2  19   0        1.67        4.85      1.62 o 
   3  19   0        3.79        4.88      1.69 o 
   4  19   0       16.93       15.03      1.98 o 
   5  19   0       17.94       17.16      2.29 o 
   6  19   0        0.79        3.83      2.54 o 
   7  19   0       13.75       14.98      3.39 o 
   8  19   0        0.44       -0.85      2.99 o 
   0  20   0      498.10      512.89     14.40 o 
   1  20   0      114.90      114.03      3.41 o 
   2  20   0       59.55       63.98      2.70 o 
   3  20   0        8.18        8.33      2.04 o 
   4  20   0       59.29       66.79      3.01 o 
   5  20   0       13.71       16.66      2.80 o 
   6  20   0      136.77      128.19      6.15 o 
   7  20   0       69.06       68.85      6.03 o 
   8  20   0        7.64       20.41      7.57 o 
   1  21   0       18.94       19.07      2.14 o 
   2  21   0       25.56       25.21      2.20 o 
   3  21   0       51.02       54.76      2.87 o 
   4  21   0        1.89        0.38      2.03 o 
   5  21   0        6.71        7.12      3.34 o 
   6  21   0        0.61        3.82      3.49 o 
   7  21   0        0.04        2.61      3.74 o 
   0  22   0        0.09       -0.30      3.80 o 
   1  22   0        5.78        6.11      2.44 o 
   2  22   0        0.89        1.54      2.27 o 
   3  22   0        0.60        0.10      1.91 o 
   4  22   0        0.01        2.75      3.27 o 
   5  22   0        4.87        3.02      3.75 o 
   6  22   0        0.03        3.38      3.54 o 
   1  23   0        0.38        2.78      2.50 o 
   2  23   0        2.43        3.38      2.41 o 
   3  23   0        3.17        1.93      2.42 o 
   4  23   0        0.34        1.98      3.24 o 
   5  23   0       27.19       29.00      4.71 o 
   6  23   0       12.23       12.48      4.12 o 
   0  24   0      150.30      152.45     10.41 o 
   1  24   0       57.97       60.82      4.28 o 
   2  24   0       49.15       47.17      3.92 o 
   3  24   0        8.55        7.11      3.87 o 
   4  24   0       56.65       65.27      5.50 o 
   5  24   0        0.69        2.48      4.09 o 
   1  25   0        6.08        2.91      3.23 o 
   2  25   0        8.10        7.20      4.24 o 
   3  25   0       16.77       24.33      4.44 o 
   4  25   0        1.19        3.32      3.75 o 
   5  25   0        0.63        2.63      4.10 o 
   0  26   0        0.12        6.20      6.49 o 
   1  26   0        1.80        7.68      4.81 o 
   2  26   0        1.29        7.67      6.54 o 
   3  26   0        0.26       -0.87      5.94 o 
   4  26   0        0.07        0.03      4.30 o 
   1  27   0       11.63       16.44      5.62 o 
   2  27   0        0.50       -1.83      6.95 o 
   3  27   0        0.03       -0.58      6.54 o 
   0  28   0      172.23      197.79     15.10 o 
   1  28   0       30.23       36.69      9.16 o 
   2  28   0        0.42       -4.23      7.07 o 
 -11   1   1        4.48        5.10      2.49 o 
 -10   1   1       14.14       17.02      2.46 o 
  -9   1   1       29.95       33.38      2.05 o 
  -8   1   1        5.25        3.84      1.04 o 
  -7   1   1       78.94       65.24      1.63 o 
  -6   1   1       81.01       71.04      1.45 o 
  -5   1   1      339.52      323.73      3.83 o 
  -4   1   1      915.74      859.91      9.19 o 
  -3   1   1      427.14      409.30      4.92 o 
  -2   1   1      339.81      346.54      4.75 o 
  -1   1   1        3.53        3.84      0.34 o 
   0   1   1      162.98      158.76      2.95 o 
   1   1   1      254.35      243.47      4.46 o 
   2   1   1      266.67      290.86      3.52 o 
   3   1   1      119.56       97.88      1.33 o 
   4   1   1       96.15       97.20      1.41 o 
   5   1   1       83.64       89.45      1.40 o 
   6   1   1      194.64      171.47      2.62 o 
   7   1   1        6.73       10.77      1.05 o 
   8   1   1        0.23        1.38      1.18 o 
   9   1   1       69.97       67.65      2.68 o 
  10   1   1        0.00        5.55      2.88 o 
  11   1   1       21.13       30.08      6.35 o 
 -11   2   1       36.60       31.67      3.67 o 
 -10   2   1       97.84       95.30      3.56 o 
  -9   2   1        2.75        6.95      1.45 o 
  -8   2   1       83.18       67.57      2.25 o 
  -7   2   1      336.02      292.63      4.44 o 
  -6   2   1      147.91      147.53      2.30 o 
  -5   2   1        2.92       14.76      1.92 o 
  -4   2   1      247.08      262.69      3.10 o 
  -3   2   1      625.20      654.20      7.78 o 
  -2   2   1     1151.29     1187.81     14.78 o 
  -1   2   1     6007.01     6496.20    115.17 o 
   0   2   1     6025.69     6031.03    106.89 o 
   1   2   1     2012.82     2022.50     34.79 o 
   2   2   1     4170.85     4400.49     51.08 o 
   3   2   1     2362.49     2611.61     28.85 o 
   4   2   1      120.78      135.91      1.87 o 
   5   2   1      514.43      497.95      5.78 o 
   6   2   1       27.51       22.00      0.95 o 
   7   2   1       16.21       17.25      1.21 o 
   8   2   1        0.05       -0.97      0.97 o 
   9   2   1       55.84       67.46      2.72 o 
  10   2   1      155.22      182.44      6.83 o 
  11   2   1       63.41       60.30      6.76 o 
 -11   3   1       22.13       25.88      3.58 o 
 -10   3   1        0.54        1.48      2.14 o 
  -9   3   1        7.31       11.65      1.89 o 
  -8   3   1       12.67       16.25      1.49 o 
  -7   3   1      121.48      110.73      2.20 o 
  -6   3   1      291.55      266.63      3.74 o 
  -5   3   1      291.34      271.73      3.29 o 
  -4   3   1      308.47      289.56      3.61 o 
  -3   3   1      279.93      277.66      3.41 o 
  -2   3   1       22.50       24.30      0.54 o 
  -1   3   1       29.24       30.03      0.61 o 
   0   3   1      225.46      218.96      4.71 o 
   1   3   1      168.47      154.67      2.59 o 
   2   3   1       11.06       19.89      0.52 o 
   3   3   1        0.34        0.00      0.32 o 
   4   3   1        8.36       11.36      0.59 o 
   5   3   1        0.77        0.83      0.57 o 
   6   3   1      118.63      104.61      1.77 o 
   7   3   1       17.12       13.44      1.18 o 
   8   3   1        0.29        1.94      1.24 o 
   9   3   1       10.49       11.83      1.98 o 
  10   3   1        0.02        4.61      2.71 o 
 -11   4   1        0.54        5.01      2.82 o 
 -10   4   1       10.26        6.74      2.48 o 
  -9   4   1        0.01        1.29      1.52 o 
  -8   4   1       14.18        8.52      1.32 o 
  -7   4   1        0.28       11.64      1.73 o 
  -6   4   1       11.22       20.63      2.49 o 
  -5   4   1        3.28       10.26      1.54 o 
  -4   4   1        7.79       12.95      1.36 o 
  -3   4   1       10.66       16.78      2.14 o 
  -2   4   1        2.18        1.04      0.29 o 
  -1   4   1       14.11        8.00      0.41 o 
   0   4   1        0.69        3.60      1.37 o 
   1   4   1        0.01        0.27      0.24 o 
   2   4   1        2.31        1.65      0.34 o 
   3   4   1        1.18        0.43      0.40 o 
   4   4   1        5.39        3.27      0.49 o 
   5   4   1        1.99        1.43      0.56 o 
   6   4   1        5.69        7.55      0.83 o 
   7   4   1        8.21        8.82      1.16 o 
   8   4   1        3.86        1.55      1.48 o 
   9   4   1        9.08        9.01      1.77 o 
  10   4   1        1.65        4.03      2.40 o 
 -11   5   1       24.91       24.27      3.64 o 
 -10   5   1        0.99       -0.33      2.91 o 
  -9   5   1        6.89        5.79      1.72 o 
  -8   5   1       26.37       26.38      1.66 o 
  -7   5   1       68.95       65.34      1.74 o 
  -6   5   1      286.54      267.47      3.78 o 
  -5   5   1      333.34      304.45      4.12 o 
  -4   5   1      268.70      248.68      3.37 o 
  -3   5   1      162.08      155.61      2.35 o 
  -2   5   1      183.87      188.49      2.53 o 
  -1   5   1        3.00        3.95      0.61 o 
   0   5   1      378.58      384.45      6.23 o 
   1   5   1       85.73       78.32      1.10 o 
   2   5   1        0.06        1.00      0.34 o 
   3   5   1        4.75        6.70      0.47 o 
   4   5   1        0.17        1.29      0.47 o 
   5   5   1        2.71        1.83      0.61 o 
   6   5   1       54.63       51.18      1.35 o 
   7   5   1       36.35       27.78      1.45 o 
   8   5   1        6.63        8.77      1.43 o 
   9   5   1        0.89        3.34      1.88 o 
  10   5   1        0.38        4.59      3.30 o 
 -11   6   1       13.68       14.36      3.48 o 
 -10   6   1        3.06        3.82      2.35 o 
  -9   6   1       27.05       26.47      1.99 o 
  -8   6   1       28.29       29.95      1.93 o 
  -7   6   1      460.33      425.11      5.83 o 
  -6   6   1      153.71      147.68      2.56 o 
  -5   6   1        0.83       14.23      1.97 o 
  -4   6   1      830.57      888.44     13.29 o 
  -3   6   1        2.00       12.27      0.83 o 
  -2   6   1     3355.37     3602.61     44.62 o 
  -1   6   1    11020.18    11584.33    129.12 o 
   0   6   1     1691.65     1706.44     21.09 o 
   1   6   1      280.27      275.39      3.37 o 
   2   6   1       26.48       27.11      0.62 o 
   3   6   1       50.62       66.55      1.01 o 
   4   6   1      809.61      798.60      9.04 o 
   5   6   1        1.95        4.30      0.70 o 
   6   6   1       10.17       10.81      0.98 o 
   7   6   1       93.91       90.93      2.10 o 
   8   6   1       17.84       17.50      1.58 o 
   9   6   1      206.90      206.47      5.87 o 
  10   6   1       97.05      108.02      5.72 o 
 -11   7   1       39.01       46.33      4.73 o 
 -10   7   1       21.06       24.58      3.12 o 
  -9   7   1        0.22        2.76      1.65 o 
  -8   7   1       53.64       54.88      2.10 o 
  -7   7   1      134.78      127.85      2.37 o 
  -6   7   1      465.65      437.41      6.29 o 
  -5   7   1      182.29      166.26      2.51 o 
  -4   7   1       33.11       33.59      0.91 o 
  -3   7   1      251.49      248.53      3.35 o 
  -2   7   1        6.30        6.15      0.42 o 
  -1   7   1       44.70       37.08      0.70 o 
   0   7   1       98.15      114.43      1.54 o 
   1   7   1       16.02       21.38      0.48 o 
   2   7   1        8.37        6.65      0.46 o 
   3   7   1      124.51      123.83      1.66 o 
   4   7   1        7.94        7.01      0.68 o 
   5   7   1      105.85       99.09      1.70 o 
   6   7   1       44.65       43.67      1.34 o 
   7   7   1      105.88       99.24      2.22 o 
   8   7   1        3.30        5.72      1.58 o 
   9   7   1        6.05        7.56      2.36 o 
  10   7   1        0.85        0.76      3.25 o 
 -11   8   1        0.06        4.35      5.96 o 
 -10   8   1        1.33        3.90      2.57 o 
  -9   8   1        1.81        1.55      1.72 o 
  -8   8   1        0.35        5.02      1.53 o 
  -7   8   1        9.23       17.92      1.79 o 
  -6   8   1        0.05       26.72      3.83 o 
  -5   8   1        8.57       13.89      1.22 o 
  -4   8   1        3.44        3.71      0.65 o 
  -3   8   1        0.58        2.25      0.49 o 
  -2   8   1        0.00        0.33      0.37 o 
  -1   8   1       10.99       10.44      0.45 o 
   0   8   1        5.38        9.05      0.83 o 
   1   8   1        6.28        6.00      0.39 o 
   2   8   1        3.15        2.50      0.44 o 
   3   8   1        7.22        6.43      0.56 o 
   4   8   1        7.99        9.14      0.72 o 
   5   8   1        0.13        2.73      0.75 o 
   6   8   1        6.22        4.38      0.93 o 
   7   8   1        1.02        9.59      1.58 o 
   8   8   1        3.64        5.51      1.74 o 
   9   8   1        0.04        7.70      2.25 o 
  10   8   1        1.04        0.98      2.60 o 
 -10   9   1       15.46       15.72      3.05 o 
  -9   9   1        3.26        4.22      1.66 o 
  -8   9   1       92.11       91.83      2.38 o 
  -7   9   1       37.23       34.93      1.57 o 
  -6   9   1      391.64      374.72      5.55 o 
  -5   9   1      320.38      311.02      4.63 o 
  -4   9   1       58.20       56.09      1.35 o 
  -3   9   1        6.09        5.05      0.54 o 
  -2   9   1      103.76      115.49      1.60 o 
  -1   9   1       15.83       16.06      1.53 o 
   0   9   1      238.70      261.62      3.26 o 
   1   9   1       40.01       39.45      0.77 o 
   2   9   1       15.13       15.54      0.54 o 
   3   9   1        8.90        8.31      0.60 o 
   4   9   1       11.64       12.73      0.80 o 
   5   9   1       11.90        9.41      0.91 o 
   6   9   1        5.13        3.84      1.05 o 
   7   9   1       68.26       64.24      2.33 o 
   8   9   1       27.28       30.72      2.40 o 
   9   9   1        4.18        5.46      2.51 o 
  10   9   1        3.66        4.84      2.75 o 
 -10  10   1        3.23        3.80      2.48 o 
  -9  10   1        4.38        4.46      1.83 o 
  -8  10   1       12.60       13.56      1.53 o 
  -7  10   1      211.50      208.23      3.62 o 
  -6  10   1       86.24       77.88      1.90 o 
  -5  10   1       23.17       27.28      1.48 o 
  -4  10   1      243.46      247.81      3.75 o 
  -3  10   1       33.34       40.11      0.93 o 
  -2  10   1      488.65      506.97      5.93 o 
  -1  10   1     3803.45     4132.98     48.03 o 
   0  10   1       27.29       28.36      0.73 o 
   1  10   1        0.00        0.76      0.42 o 
   2  10   1       12.76        8.92      0.52 o 
   3  10   1      201.35      190.49      2.45 o 
   4  10   1      528.76      514.60      6.73 o 
   5  10   1       11.96       10.36      1.08 o 
   6  10   1       20.59       18.30      1.54 o 
   7  10   1       29.67       26.42      1.81 o 
   8  10   1       24.79       28.54      2.32 o 
   9  10   1      125.03      127.96      4.64 o 
  10  10   1       58.00       67.48      4.70 o 
 -10  11   1        0.98        2.53      2.62 o 
  -9  11   1       27.54       25.93      2.51 o 
  -8  11   1        0.04       -0.79      1.29 o 
  -7  11   1       35.58       34.56      1.68 o 
  -6  11   1       90.61       80.87      1.97 o 
  -5  11   1      124.92      116.88      2.28 o 
  -4  11   1      140.04      142.50      2.46 o 
  -3  11   1      112.67      107.18      1.75 o 
  -2  11   1        8.87        7.66      0.55 o 
  -1  11   1        0.05        1.05      0.98 o 
   0  11   1       44.25       49.15      0.99 o 
   1  11   1       15.21       11.03      0.71 o 
   2  11   1        0.26        0.34      0.45 o 
   3  11   1        2.02        2.59      0.63 o 
   4  11   1        1.39        1.97      0.81 o 
   5  11   1        0.92        0.34      0.85 o 
   6  11   1       54.20       52.31      2.00 o 
   7  11   1        0.32        1.81      1.46 o 
   8  11   1        2.83        6.29      1.77 o 
   9  11   1       12.10       12.89      2.81 o 
  10  11   1        5.42        8.86      4.30 o 
 -10  12   1        4.17        6.47      3.03 o 
  -9  12   1        0.09        0.46      2.05 o 
  -8  12   1        3.50        2.88      1.45 o 
  -7  12   1        1.43        4.82      1.28 o 
  -6  12   1        4.51        5.28      1.13 o 
  -5  12   1        1.00        6.92      1.09 o 
  -4  12   1        0.01        4.39      1.36 o 
  -3  12   1        0.06        2.66      0.69 o 
  -2  12   1        3.28        3.16      0.61 o 
  -1  12   1        1.74        2.08      0.56 o 
   0  12   1        0.61        1.77      0.53 o 
   1  12   1        1.19        1.13      0.57 o 
   2  12   1        0.60        0.05      0.55 o 
   3  12   1        1.07        1.19      0.74 o 
   4  12   1        0.61        0.99      0.92 o 
   5  12   1        9.70       10.24      1.27 o 
   6  12   1        0.63        2.27      1.28 o 
   7  12   1        2.37        2.02      1.42 o 
   8  12   1        0.46        1.19      1.83 o 
   9  12   1        2.71        0.03      2.51 o 
  10  12   1        0.01       11.80      5.70 o 
 -10  13   1        0.78       -0.06      3.16 o 
  -9  13   1        6.33        3.48      2.12 o 
  -8  13   1        4.67        5.68      1.64 o 
  -7  13   1       32.35       29.65      1.82 o 
  -6  13   1       77.83       71.68      2.00 o 
  -5  13   1       80.44       75.06      1.69 o 
  -4  13   1       85.43       84.49      1.71 o 
  -3  13   1       68.80       65.05      1.42 o 
  -2  13   1       30.65       35.56      0.97 o 
  -1  13   1       25.81       22.32      1.21 o 
   0  13   1       10.31       14.10      1.65 o 
   1  13   1        0.01        0.80      0.61 o 
   2  13   1       38.90       36.41      1.03 o 
   3  13   1        0.00       -0.70      0.76 o 
   4  13   1       36.38       36.64      1.47 o 
   5  13   1       10.10       10.06      1.36 o 
   6  13   1       53.43       53.08      2.18 o 
   7  13   1        0.21        1.53      1.40 o 
   8  13   1        3.14        4.79      2.16 o 
   9  13   1       10.30       11.49      2.99 o 
 -10  14   1       51.62       49.26      7.12 o 
  -9  14   1        0.02        1.25      2.35 o 
  -8  14   1       57.66       55.72      2.55 o 
  -7  14   1      121.45      129.91      3.15 o 
  -6  14   1       57.01       65.06      2.03 o 
  -5  14   1        0.00        5.30      1.04 o 
  -4  14   1       78.48       72.26      1.65 o 
  -3  14   1       45.82       53.99      1.36 o 
  -2  14   1      102.30       78.61      1.58 o 
  -1  14   1      509.75      562.41      7.30 o 
   0  14   1      507.26      485.27      6.35 o 
   1  14   1      150.39      139.37      2.38 o 
   2  14   1      487.02      460.56      6.08 o 
   3  14   1      426.45      384.75      6.05 o 
   4  14   1       11.04       12.26      1.24 o 
   5  14   1      179.52      168.02      3.60 o 
   6  14   1       18.35       25.80      1.85 o 
   7  14   1       21.15       19.23      1.92 o 
   8  14   1        0.12        1.37      2.34 o 
   9  14   1       14.84       19.35      3.42 o 
  -9  15   1       28.97       35.24      3.37 o 
  -8  15   1        8.36       12.07      2.14 o 
  -7  15   1        9.92       10.45      1.81 o 
  -6  15   1       25.87       23.30      1.69 o 
  -5  15   1      122.70      122.71      2.78 o 
  -4  15   1      114.76      118.74      2.19 o 
  -3  15   1        0.93        0.40      0.80 o 
  -2  15   1       22.80       22.15      1.16 o 
  -1  15   1       93.96       87.47      1.84 o 
   0  15   1       58.92       54.43      1.46 o 
   1  15   1      114.15      105.91      2.04 o 
   2  15   1        1.37        1.04      0.94 o 
   3  15   1       30.68       31.26      1.43 o 
   4  15   1        0.29        1.45      1.09 o 
   5  15   1       14.22       18.32      1.69 o 
   6  15   1       36.65       35.72      2.12 o 
   7  15   1       13.84       16.36      2.04 o 
   8  15   1        0.36        0.86      2.36 o 
   9  15   1       31.67       30.84      3.74 o 
  -9  16   1        1.89        1.42      3.47 o 
  -8  16   1        1.06        0.73      2.12 o 
  -7  16   1        1.43        7.04      1.71 o 
  -6  16   1        0.02        3.46      1.47 o 
  -5  16   1        3.96        5.20      1.33 o 
  -4  16   1        0.13        2.36      1.30 o 
  -3  16   1        5.46        4.14      1.08 o 
  -2  16   1        4.49        5.75      1.15 o 
  -1  16   1        1.85        2.12      1.00 o 
   0  16   1        0.45        0.94      0.80 o 
   1  16   1        3.95        4.19      0.97 o 
   2  16   1        0.62        2.92      1.15 o 
   3  16   1        5.79        6.47      1.83 o 
   4  16   1        4.35        4.09      1.29 o 
   5  16   1       12.49       12.39      1.64 o 
   6  16   1        7.27        7.83      1.75 o 
   7  16   1        0.43        2.78      2.54 o 
   8  16   1        5.06        3.56      2.80 o 
   9  16   1        0.00       -0.19      4.52 o 
  -9  17   1        0.00        0.31      3.25 o 
  -8  17   1        0.38        5.01      2.69 o 
  -7  17   1       36.37       36.97      2.55 o 
  -6  17   1       35.15       34.27      2.16 o 
  -5  17   1       20.64       20.34      1.80 o 
  -4  17   1       45.52       47.85      2.19 o 
  -3  17   1       47.05       44.57      1.95 o 
  -2  17   1       24.00       27.12      1.85 o 
  -1  17   1       19.69       20.03      1.33 o 
   0  17   1        6.52        6.31      0.98 o 
   1  17   1        2.91        3.15      1.00 o 
   2  17   1       40.96       38.91      1.85 o 
   3  17   1        0.97        1.92      1.35 o 
   4  17   1       51.74       55.33      2.45 o 
   5  17   1        5.18        6.96      1.65 o 
   6  17   1       56.30       57.27      2.57 o 
   7  17   1        0.04       -0.94      2.29 o 
   8  17   1        0.19        1.90      2.77 o 
  -9  18   1       10.48        8.85      5.96 o 
  -8  18   1       18.69       20.40      3.49 o 
  -7  18   1      156.49      180.33      5.26 o 
  -6  18   1        1.03        5.91      1.84 o 
  -5  18   1        7.07        9.64      1.67 o 
  -4  18   1        0.00        3.03      1.51 o 
  -3  18   1        7.87       11.20      1.88 o 
  -2  18   1        0.54        1.76      1.46 o 
  -1  18   1      291.77      307.57      5.63 o 
   0  18   1       92.17       97.58      2.38 o 
   1  18   1       30.28       30.50      1.64 o 
   2  18   1       98.25       91.18      2.59 o 
   3  18   1      112.69      103.15      3.13 o 
   4  18   1       19.10       19.92      1.98 o 
   5  18   1       25.43       22.43      2.33 o 
   6  18   1       11.94       17.84      2.43 o 
   7  18   1        0.08        2.96      2.79 o 
   8  18   1        0.57        1.73      3.10 o 
  -8  19   1        0.05        0.74      2.90 o 
  -7  19   1       39.45       37.55      3.23 o 
  -6  19   1       49.49       49.67      2.95 o 
  -5  19   1       15.32       14.22      1.98 o 
  -4  19   1        8.71        8.46      2.04 o 
  -3  19   1       16.02       16.70      1.95 o 
  -2  19   1        1.01        1.62      1.50 o 
  -1  19   1       10.59       10.00      1.49 o 
   0  19   1       20.24       18.97      1.62 o 
   1  19   1        1.90        1.19      1.37 o 
   2  19   1        1.03        0.86      1.37 o 
   3  19   1        4.70        4.15      1.71 o 
   4  19   1        0.86        0.16      1.85 o 
   5  19   1        8.54        6.59      2.74 o 
   6  19   1       32.32       34.15      5.57 o 
   7  19   1        1.63        1.80      2.60 o 
   8  19   1        0.87       -0.02      5.51 o 
  -8  20   1        0.18        1.63      4.37 o 
  -7  20   1        3.00        4.52      2.85 o 
  -6  20   1        0.01        6.11      2.36 o 
  -5  20   1        1.71        1.31      2.57 o 
  -4  20   1        2.01        0.73      1.74 o 
  -3  20   1        0.12        0.78      1.92 o 
  -2  20   1        0.06        0.33      1.63 o 
  -1  20   1        3.23        2.15      1.70 o 
   0  20   1        1.04        1.78      1.37 o 
   1  20   1        0.62        1.02      1.56 o 
   2  20   1        0.23       -1.59      1.59 o 
   3  20   1        0.58        2.36      1.97 o 
   4  20   1        0.40        3.01      1.91 o 
   5  20   1        0.31       -1.01      2.42 o 
   6  20   1        0.14        4.59      3.37 o 
   7  20   1        1.29        2.33      3.97 o 
  -8  21   1       16.48       14.81      7.43 o 
  -7  21   1        7.49        5.75      3.28 o 
  -6  21   1       63.19       63.51      4.10 o 
  -5  21   1       44.73       45.52      3.80 o 
  -4  21   1        6.44        7.07      2.27 o 
  -3  21   1        0.64        1.31      2.29 o 
  -2  21   1       23.11       27.70      2.38 o 
  -1  21   1        5.65       14.42      2.01 o 
   0  21   1       34.83       32.57      2.54 o 
   1  21   1        3.00        5.41      2.17 o 
   2  21   1        0.02        0.30      1.81 o 
   3  21   1        0.02        3.14      2.10 o 
   4  21   1        0.61        1.42      2.16 o 
   5  21   1        0.08       -2.61      2.61 o 
   6  21   1        2.28        3.59      3.65 o 
  -7  22   1       71.60       83.87      6.09 o 
  -6  22   1       39.90       44.18      4.10 o 
  -5  22   1        0.06       -1.08      2.47 o 
  -4  22   1       72.04       71.82      4.01 o 
  -3  22   1        4.33       12.45      2.42 o 
  -2  22   1       82.17       89.34      3.38 o 
  -1  22   1      252.72      264.31      6.10 o 
   0  22   1        8.59        9.16      2.38 o 
   1  22   1        3.36        1.67      2.30 o 
   2  22   1        2.50        3.84      2.58 o 
   3  22   1        4.06        4.58      2.25 o 
   4  22   1       72.18       69.40      4.80 o 
   5  22   1        1.20        4.24      7.49 o 
   6  22   1        1.65       -0.99      3.68 o 
  -6  23   1       30.97       33.57      4.91 o 
  -5  23   1        0.00       -1.75      3.10 o 
  -4  23   1        0.67        2.12      2.56 o 
  -3  23   1       41.65       39.54      3.14 o 
  -2  23   1        6.75        2.67      2.47 o 
  -1  23   1        3.39        5.11      2.80 o 
   0  23   1        2.63       -1.14      3.54 o 
   1  23   1       14.78       18.23      3.75 o 
   2  23   1        0.95       -0.84      5.42 o 
   3  23   1       25.77       28.12      4.19 o 
   4  23   1        4.25        4.90      3.50 o 
   5  23   1       19.57       22.24      6.42 o 
  -6  24   1        0.17        7.21      7.31 o 
  -5  24   1        3.80       -0.54      3.01 o 
  -4  24   1        0.71        3.07      3.05 o 
  -3  24   1        0.11        5.28      3.22 o 
  -2  24   1        0.09        2.22      2.27 o 
  -1  24   1        1.55       -1.37      2.53 o 
   0  24   1        0.09        1.62      3.92 o 
   1  24   1        1.00       -2.29      3.11 o 
   2  24   1        1.54       -1.44      4.71 o 
   3  24   1        0.84       -0.73      2.95 o 
   4  24   1        2.61        3.97      5.00 o 
   5  24   1        0.08       -2.38      4.01 o 
  -5  25   1       28.36       29.37      4.67 o 
  -4  25   1        5.14        5.66      3.43 o 
  -3  25   1        1.02       -1.75      2.56 o 
  -2  25   1       15.10       15.21      4.67 o 
  -1  25   1        1.83        3.84      6.16 o 
   0  25   1       18.09       12.53      6.49 o 
   1  25   1        0.46        2.72      5.27 o 
   2  25   1        0.03       -4.86      5.00 o 
   3  25   1        0.09       -3.61      5.10 o 
   4  25   1        0.72        1.09      3.88 o 
  -4  26   1        5.14        5.66      3.50 o 
  -3  26   1        5.93        7.08      4.43 o 
  -2  26   1        2.96        1.68      4.57 o 
  -1  26   1       85.46       90.65      7.07 o 
   0  26   1        5.68        4.52      6.52 o 
   1  26   1        1.34        4.52      7.00 o 
   2  26   1        1.98       -2.40      5.36 o 
   3  26   1       19.25       21.28      7.84 o 
   4  26   1       19.59       27.17      6.49 o 
  -3  27   1        0.75       -0.25      4.81 o 
  -2  27   1        0.34       -0.03      5.14 o 
  -1  27   1        8.64       10.19      7.26 o 
   0  27   1        8.58        7.07      6.90 o 
   1  27   1        0.79        2.62      7.60 o 
   2  27   1        1.16       10.58      7.81 o 
  -2  28   1        0.16        8.94      8.20 o 
  -1  28   1        0.90        3.61      6.92 o 
   0  28   1        0.06        1.13      8.27 o 
 -11   0   2       26.88       33.44      4.45 o 
 -10   0   2      298.91      316.05     13.70 o 
  -9   0   2      193.31      195.87      5.53 o 
  -8   0   2      241.60      230.09      5.95 o 
  -7   0   2       10.80       13.69      2.14 o 
  -6   0   2        1.74        1.21      0.92 o 
  -5   0   2        5.29       10.66      0.91 o 
  -4   0   2     1537.49     1637.51     23.50 o 
  -3   0   2      284.59      321.87      8.50 o 
  -2   0   2      990.40     1126.40     17.73 o 
  -1   0   2    13059.51    13859.99    200.05 o 
   0   0   2     1432.37     1514.87     23.92 o 
   1   0   2     2450.88     2721.13     47.53 o 
   2   0   2      120.75      129.22      2.65 o 
   3   0   2     1304.93     1332.42     21.03 o 
   4   0   2       22.41       18.51      1.30 o 
   5   0   2       43.01       27.93      1.26 o 
   6   0   2      231.33      184.28      4.07 o 
   7   0   2      295.35      295.66      7.06 o 
   8   0   2       44.33       48.77      3.03 o 
   9   0   2        5.15        2.50      2.91 o 
  10   0   2        0.88        5.10      4.88 o 
 -11   1   2        1.55        4.64      2.77 o 
 -10   1   2        2.33       12.45      3.91 o 
  -9   1   2        6.17       11.09      1.61 o 
  -8   1   2      198.48      186.22      3.60 o 
  -7   1   2      256.85      223.97      3.94 o 
  -6   1   2       48.23       43.40      1.25 o 
  -5   1   2        4.37        5.82      0.56 o 
  -4   1   2       57.61       59.05      0.97 o 
  -3   1   2     1230.97     1235.48     14.57 o 
  -2   1   2      345.06      333.79      4.07 o 
  -1   1   2       58.23       77.63      1.00 o 
   0   1   2      277.12      272.70      3.55 o 
   1   1   2        2.08        0.86      0.37 o 
   2   1   2       42.19       50.17      0.88 o 
   3   1   2       50.24       59.52      1.01 o 
   4   1   2      253.79      233.53      2.89 o 
   5   1   2      161.14      156.32      2.17 o 
   6   1   2      191.32      169.24      2.69 o 
   7   1   2       49.05       54.79      1.92 o 
   8   1   2        0.09        1.75      1.49 o 
   9   1   2        5.94        5.40      2.18 o 
  10   1   2        0.09        1.41      3.10 o 
 -11   2   2        0.50       -2.56      2.56 o 
 -10   2   2        5.82        9.68      2.60 o 
  -9   2   2        3.09        5.13      2.47 o 
  -8   2   2        2.32       19.19      3.39 o 
  -7   2   2        4.88       12.59      1.88 o 
  -6   2   2        1.01        2.30      0.67 o 
  -5   2   2        2.62        1.23      0.48 o 
  -4   2   2        0.08        0.54      0.45 o 
  -3   2   2        2.69       25.90      6.13 o 
  -2   2   2        0.09        3.69      0.86 o 
  -1   2   2        0.87        0.43      0.33 o 
   0   2   2        4.14        7.00      1.21 o 
   1   2   2        0.02        0.31      0.35 o 
   2   2   2        0.32        0.77      0.40 o 
   3   2   2        0.42        0.28      0.38 o 
   4   2   2        1.13        7.42      0.98 o 
   5   2   2        3.79        3.83      0.66 o 
   6   2   2        2.26        5.10      0.90 o 
   7   2   2        7.35       11.45      1.56 o 
   8   2   2        0.31        1.33      1.50 o 
   9   2   2        5.60        0.21      2.22 o 
  10   2   2        0.00        1.18      3.28 o 
 -11   3   2        0.83        1.76      2.93 o 
 -10   3   2        2.29        9.72      3.08 o 
  -9   3   2        9.46       14.97      1.98 o 
  -8   3   2      194.73      180.64      3.57 o 
  -7   3   2      239.80      210.84      3.50 o 
  -6   3   2       31.25       27.59      0.98 o 
  -5   3   2        0.33        1.57      0.72 o 
  -4   3   2       18.41       16.63      0.64 o 
  -3   3   2      721.61      737.73      8.79 o 
  -2   3   2      433.16      418.81      5.38 o 
  -1   3   2        0.00        1.32      0.39 o 
   0   3   2      234.88      225.79      2.67 o 
   1   3   2        5.93       12.77      0.48 o 
   2   3   2       17.61       19.57      0.61 o 
   3   3   2       81.35       83.16      1.24 o 
   4   3   2      233.02      228.88      2.85 o 
   5   3   2       84.07       86.73      1.57 o 
   6   3   2      188.97      162.11      2.64 o 
   7   3   2       21.52       26.88      1.48 o 
   8   3   2        0.39        2.08      1.77 o 
   9   3   2        0.13        2.84      1.98 o 
  10   3   2        1.00        6.77      3.40 o 
 -11   4   2       26.97       34.18      3.77 o 
 -10   4   2       99.48      110.13      4.46 o 
  -9   4   2      150.48      159.22      6.68 o 
  -8   4   2       12.85       16.19      1.75 o 
  -7   4   2        0.00        7.82      1.07 o 
  -6   4   2      240.69      243.69      3.50 o 
  -5   4   2      116.82      118.35      1.92 o 
  -4   4   2       37.57       31.41      0.79 o 
  -3   4   2      161.69      229.66      3.51 o 
  -2   4   2      532.30      614.71      6.73 o 
  -1   4   2     1741.28     1975.96     23.43 o 
   0   4   2      194.35      224.74      2.81 o 
   1   4   2      174.36      173.56      2.24 o 
   2   4   2       13.40       13.33      0.57 o 
   3   4   2        0.00        8.89      1.06 o 
   4   4   2       23.90       28.54      1.01 o 
   5   4   2      550.39      469.49      6.19 o 
   6   4   2      243.67      222.94      3.35 o 
   7   4   2       50.14       52.33      1.94 o 
   8   4   2       31.46       36.27      2.15 o 
   9   4   2        5.66       10.91      2.60 o 
  10   4   2        2.21       -1.43      2.77 o 
 -11   5   2        0.07        3.92      2.91 o 
 -10   5   2       28.40       26.13      3.16 o 
  -9   5   2        5.10        7.66      1.82 o 
  -8   5   2       24.07       23.35      1.61 o 
  -7   5   2      187.72      178.97      3.12 o 
  -6   5   2      240.87      223.43      3.27 o 
  -5   5   2       12.10       10.60      0.75 o 
  -4   5   2      218.61      208.42      2.73 o 
  -3   5   2      834.74      845.61     10.69 o 
  -2   5   2      173.91      168.20      2.02 o 
  -1   5   2        0.18        1.66      0.39 o 
   0   5   2      122.63      114.67      1.68 o 
   1   5   2       73.45       83.49      1.24 o 
   2   5   2       38.57       37.72      0.83 o 
   3   5   2      410.49      398.43      4.64 o 
   4   5   2      238.37      235.56      2.94 o 
   5   5   2        3.18        2.90      0.77 o 
   6   5   2      119.55       97.69      1.94 o 
   7   5   2       18.83       16.20      1.48 o 
   8   5   2        6.61        5.20      1.53 o 
   9   5   2       22.32       27.14      3.04 o 
  10   5   2        7.57        8.85      5.12 o 
 -11   6   2        0.01        0.25      2.85 o 
 -10   6   2        3.81        3.61      2.45 o 
  -9   6   2        0.34        3.53      1.75 o 
  -8   6   2        0.76        0.43      1.20 o 
  -7   6   2        0.48        6.24      1.32 o 
  -6   6   2        1.39       18.20      2.86 o 
  -5   6   2        0.03        2.12      0.91 o 
  -4   6   2        0.21        3.56      0.87 o 
  -3   6   2        2.90       24.32      4.98 o 
  -2   6   2        3.03        5.58      0.53 o 
  -1   6   2        6.40        6.18      0.44 o 
   0   6   2        7.21        6.56      0.51 o 
   1   6   2        2.06        3.53      0.66 o 
   2   6   2        2.47        3.92      0.51 o 
   3   6   2        0.41       10.90      1.99 o 
   4   6   2        4.47        7.28      0.74 o 
   5   6   2        2.40        6.12      0.87 o 
   6   6   2        0.02        4.53      1.04 o 
   7   6   2        7.12        7.32      1.33 o 
   8   6   2        1.29        1.33      1.43 o 
   9   6   2        2.56        9.52      3.16 o 
  10   6   2        0.66       -1.26      3.25 o 
 -11   7   2        0.13       -2.11      2.86 o 
 -10   7   2       23.09       21.60      3.22 o 
  -9   7   2        3.02        3.81      1.89 o 
  -8   7   2       21.18       20.01      1.63 o 
  -7   7   2       86.84       85.40      2.03 o 
  -6   7   2      130.39      129.84      2.44 o 
  -5   7   2       42.50       46.35      1.35 o 
  -4   7   2       26.42       28.00      0.98 o 
  -3   7   2      664.04      678.78      7.48 o 
  -2   7   2      464.75      441.50      5.18 o 
  -1   7   2        2.25        6.16      0.68 o 
   0   7   2        1.52        0.61      0.42 o 
   1   7   2       60.62       72.52      1.27 o 
   2   7   2       74.99       79.99      1.22 o 
   3   7   2      331.70      313.27      3.75 o 
   4   7   2       95.25       90.81      1.67 o 
   5   7   2       16.90       18.53      1.09 o 
   6   7   2      183.60      163.55      3.14 o 
   7   7   2       28.16       23.63      1.67 o 
   8   7   2        0.78        0.17      1.57 o 
   9   7   2       41.54       43.95      4.06 o 
  10   7   2        6.38        5.10      5.31 o 
 -11   8   2       35.95       46.12      4.22 o 
 -10   8   2       13.64       20.61      3.43 o 
  -9   8   2       63.38       71.05      2.81 o 
  -8   8   2       33.25       28.13      1.73 o 
  -7   8   2       38.69       41.72      1.63 o 
  -6   8   2      655.92      624.39      8.78 o 
  -5   8   2      520.92      484.20      6.86 o 
  -4   8   2       95.66      113.13      2.05 o 
  -3   8   2     1260.49     1373.70     15.59 o 
  -2   8   2      741.73      789.81      9.07 o 
  -1   8   2        3.58        3.63      0.44 o 
   0   8   2      479.49      500.03      6.04 o 
   1   8   2      716.77      751.10      8.95 o 
   2   8   2      184.81      185.85      2.36 o 
   3   8   2      186.49      203.59      2.60 o 
   4   8   2       12.50       15.48      1.02 o 
   5   8   2     1057.95      994.59     13.50 o 
   6   8   2      118.35      123.30      2.64 o 
   7   8   2        3.56        2.97      1.23 o 
   8   8   2       29.79       31.88      2.77 o 
   9   8   2       36.32       33.15      3.88 o 
  10   8   2        1.77        4.18      5.77 o 
 -11   9   2        1.53        0.34      5.41 o 
 -10   9   2       10.29       13.05      3.17 o 
  -9   9   2        0.28       -0.18      1.56 o 
  -8   9   2       49.54       45.75      2.09 o 
  -7   9   2      150.24      144.63      2.82 o 
  -6   9   2      107.73      102.41      2.17 o 
  -5   9   2        0.01        2.06      1.00 o 
  -4   9   2      111.10      111.86      2.07 o 
  -3   9   2      283.10      285.32      3.72 o 
  -2   9   2       87.69       81.06      1.55 o 
  -1   9   2       19.72       15.56      0.58 o 
   0   9   2       57.01       52.53      1.01 o 
   1   9   2       89.89       96.58      1.51 o 
   2   9   2       13.27       14.78      0.73 o 
   3   9   2      325.23      316.82      4.30 o 
   4   9   2      179.86      169.00      2.79 o 
   5   9   2        3.56        7.06      1.14 o 
   6   9   2       76.07       66.76      1.98 o 
   7   9   2       13.59       12.40      1.69 o 
   8   9   2        1.95        0.82      2.07 o 
   9   9   2       16.90       20.14      3.35 o 
  10   9   2        1.37        6.52      5.99 o 
 -11  10   2        0.81       -3.32      6.03 o 
 -10  10   2        2.64        0.66      3.84 o 
  -9  10   2        1.82        1.42      1.59 o 
  -8  10   2        8.40        7.63      1.67 o 
  -7  10   2        6.74        6.93      1.23 o 
  -6  10   2        0.42        5.84      1.59 o 
  -5  10   2       10.44        8.67      1.03 o 
  -4  10   2        2.97        1.60      0.88 o 
  -3  10   2        0.00       12.84      2.15 o 
  -2  10   2       20.03       16.01      0.74 o 
  -1  10   2        3.63        4.46      0.50 o 
   0  10   2        6.65        7.11      0.60 o 
   1  10   2        0.29        1.70      0.55 o 
   2  10   2        5.18        4.99      0.65 o 
   3  10   2        1.03        7.06      0.86 o 
   4  10   2        9.78        9.91      0.98 o 
   5  10   2        1.95        4.50      1.15 o 
   6  10   2        0.48        4.12      1.27 o 
   7  10   2        0.51        0.88      1.37 o 
   8  10   2        2.79        3.31      2.88 o 
   9  10   2        4.16        4.84      2.76 o 
 -10  11   2        7.24        8.04      2.77 o 
  -9  11   2        1.50       -0.35      1.57 o 
  -8  11   2       22.99       25.12      1.82 o 
  -7  11   2       56.23       57.05      1.92 o 
  -6  11   2       62.72       56.45      1.74 o 
  -5  11   2       27.82       27.02      1.32 o 
  -4  11   2       13.48       16.14      0.96 o 
  -3  11   2      325.71      312.81      4.12 o 
  -2  11   2      103.96       93.07      1.48 o 
  -1  11   2        0.42        0.71      0.81 o 
   0  11   2       34.62       29.31      0.97 o 
   1  11   2       17.68       20.02      0.81 o 
   2  11   2       15.84       16.09      0.89 o 
   3  11   2       90.64       87.89      1.70 o 
   4  11   2       50.28       44.17      1.41 o 
   5  11   2        0.14        2.50      1.17 o 
   6  11   2      135.68      124.12      3.05 o 
   7  11   2        1.29        2.47      1.56 o 
   8  11   2        0.23        2.62      2.29 o 
   9  11   2        9.44       10.78      3.13 o 
 -10  12   2       82.20       93.27      4.40 o 
  -9  12   2       36.05       39.46      2.55 o 
  -8  12   2       34.91       41.56      2.11 o 
  -7  12   2        8.81       15.59      1.50 o 
  -6  12   2       19.16       19.92      1.41 o 
  -5  12   2       59.60       41.30      1.36 o 
  -4  12   2       92.82       82.12      1.68 o 
  -3  12   2       33.53       36.16      1.30 o 
  -2  12   2        0.46        3.23      0.71 o 
  -1  12   2      607.11      607.88      7.84 o 
   0  12   2        0.85        0.86      0.59 o 
   1  12   2        9.37        5.50      0.68 o 
   2  12   2        0.19        0.73      0.67 o 
   3  12   2       60.94       56.46      1.48 o 
   4  12   2        0.00        3.79      1.04 o 
   5  12   2      158.95      164.51      3.55 o 
   6  12   2       79.05       84.30      2.54 o 
   7  12   2       43.83       46.40      2.37 o 
   8  12   2       29.62       29.06      2.99 o 
   9  12   2        0.66        2.15      2.80 o 
 -10  13   2        5.12        9.21      4.00 o 
  -9  13   2        3.06        1.37      2.12 o 
  -8  13   2      148.97      150.90      3.37 o 
  -7  13   2       72.07       74.43      2.21 o 
  -6  13   2        0.32        0.68      0.96 o 
  -5  13   2        0.77       -0.01      0.88 o 
  -4  13   2        0.95        1.30      0.80 o 
  -3  13   2      206.32      200.29      3.15 o 
  -2  13   2      104.91       95.01      1.75 o 
  -1  13   2       18.15       18.45      0.94 o 
   0  13   2        1.08        1.07      0.71 o 
   1  13   2        7.09        6.16      0.85 o 
   2  13   2       49.09       41.76      1.21 o 
   3  13   2       22.44       18.16      1.18 o 
   4  13   2       42.29       41.31      1.73 o 
   5  13   2       47.05       48.70      2.02 o 
   6  13   2       86.53       84.62      2.64 o 
   7  13   2       16.27       16.98      2.04 o 
   8  13   2        2.35        2.07      2.46 o 
   9  13   2        4.00        4.25      3.19 o 
 -10  14   2        0.09        9.70      4.48 o 
  -9  14   2        2.31        1.78      2.20 o 
  -8  14   2        6.66       19.34      2.07 o 
  -7  14   2        1.12        7.80      1.40 o 
  -6  14   2        2.27        3.29      1.19 o 
  -5  14   2        0.03        0.54      1.01 o 
  -4  14   2        0.03        0.13      0.94 o 
  -3  14   2        0.01        2.08      0.93 o 
  -2  14   2        8.86        8.51      1.00 o 
  -1  14   2        0.60        0.98      0.80 o 
   0  14   2        1.76        2.14      0.78 o 
   1  14   2        3.55        3.27      0.77 o 
   2  14   2        1.32        1.76      0.93 o 
   3  14   2        4.20        4.44      1.14 o 
   4  14   2        2.27        3.83      1.25 o 
   5  14   2        2.30        4.43      1.41 o 
   6  14   2       16.54       15.84      2.04 o 
   7  14   2        0.14        1.41      1.85 o 
   8  14   2        2.58        2.43      2.57 o 
   9  14   2        0.28        3.99      6.61 o 
 -10  15   2        1.82        7.99      4.64 o 
  -9  15   2       13.13       18.08      2.93 o 
  -8  15   2       51.80       59.10      2.85 o 
  -7  15   2       98.24      105.76      3.22 o 
  -6  15   2        9.70       11.38      1.49 o 
  -5  15   2        2.87        2.12      1.13 o 
  -4  15   2        8.12       10.36      1.26 o 
  -3  15   2       50.73       53.32      1.61 o 
  -2  15   2        1.62        1.71      0.94 o 
  -1  15   2        1.92        3.25      1.53 o 
   0  15   2      105.88       99.09      1.89 o 
   1  15   2        3.35        2.08      0.93 o 
   2  15   2        6.46        8.47      1.12 o 
   3  15   2        9.26        7.89      1.64 o 
   4  15   2       83.27       82.20      2.37 o 
   5  15   2       29.02       27.40      1.86 o 
   6  15   2       36.22       33.03      2.31 o 
   7  15   2       18.93       23.57      2.84 o 
   8  15   2        0.57        0.34      2.65 o 
  -9  16   2       63.35       72.75      3.89 o 
  -8  16   2       68.94       67.75      3.47 o 
  -7  16   2       11.16       14.81      2.08 o 
  -6  16   2        1.71        4.06      1.64 o 
  -5  16   2        5.01        8.99      1.38 o 
  -4  16   2       94.43       73.07      2.00 o 
  -3  16   2       15.02       22.75      1.43 o 
  -2  16   2       27.81       21.76      1.56 o 
  -1  16   2      592.37      575.14      8.18 o 
   0  16   2       26.25       21.99      1.29 o 
   1  16   2      102.43       98.41      2.25 o 
   2  16   2       22.07       18.91      1.36 o 
   3  16   2      149.57      146.65      3.77 o 
   4  16   2        6.93       11.20      2.02 o 
   5  16   2       26.80       34.18      2.05 o 
   6  16   2       89.25       98.27      3.19 o 
   7  16   2       68.05       71.30      4.50 o 
   8  16   2        6.44        6.57      3.14 o 
  -9  17   2        0.02        5.19      2.84 o 
  -8  17   2       54.60       54.62      3.42 o 
  -7  17   2       49.54       48.45      2.64 o 
  -6  17   2        6.64        6.29      1.84 o 
  -5  17   2        2.53       -0.16      1.36 o 
  -4  17   2        5.53        5.88      1.34 o 
  -3  17   2      151.62      146.05      3.15 o 
  -2  17   2       41.84       40.37      1.77 o 
  -1  17   2       35.52       32.66      1.62 o 
   0  17   2        1.95        1.76      1.10 o 
   1  17   2       10.49        9.40      1.33 o 
   2  17   2       51.91       44.05      2.18 o 
   3  17   2       19.37       17.64      1.91 o 
   4  17   2       18.16       20.37      2.06 o 
   5  17   2       13.70       15.87      2.31 o 
   6  17   2       29.86       30.96      3.07 o 
   7  17   2        4.28        6.88      2.91 o 
   8  17   2        0.24        3.19      3.90 o 
  -9  18   2        2.36       10.54      9.69 o 
  -8  18   2        1.33        9.24      2.92 o 
  -7  18   2        1.07        6.80      2.54 o 
  -6  18   2        0.06       -1.64      1.64 o 
  -5  18   2        0.01       -0.33      1.50 o 
  -4  18   2        0.18        0.79      1.48 o 
  -3  18   2        0.34        2.89      1.37 o 
  -2  18   2        7.15        6.18      1.57 o 
  -1  18   2        0.59       -0.13      1.15 o 
   0  18   2        1.39        2.07      1.24 o 
   1  18   2        0.26       -0.26      1.09 o 
   2  18   2        0.22        0.74      1.52 o 
   3  18   2        0.44        1.09      1.60 o 
   4  18   2        0.09        2.00      1.85 o 
   5  18   2        0.00       -1.79      1.79 o 
   6  18   2        7.94        6.93      3.32 o 
   7  18   2        3.65        2.93      2.88 o 
   8  18   2        0.44        7.09      5.29 o 
  -8  19   2        7.50        8.96      3.08 o 
  -7  19   2       37.84       41.91      3.33 o 
  -6  19   2       14.34       17.57      2.68 o 
  -5  19   2        1.36        2.21      1.66 o 
  -4  19   2        1.31        1.39      1.50 o 
  -3  19   2       50.70       55.93      2.71 o 
  -2  19   2       11.13       12.80      1.85 o 
  -1  19   2        0.93        0.01      1.21 o 
   0  19   2       12.73        8.83      1.52 o 
   1  19   2        1.07        0.66      1.40 o 
   2  19   2        1.07        2.55      1.59 o 
   3  19   2       15.76       13.03      2.11 o 
   4  19   2       18.76       16.56      2.22 o 
   5  19   2        0.50        4.11      2.70 o 
   6  19   2       22.42       25.16      4.39 o 
   7  19   2        0.02        0.88      3.52 o 
  -8  20   2        0.01        1.05      2.79 o 
  -7  20   2        1.39        0.19      2.44 o 
  -6  20   2       51.50       52.92      3.38 o 
  -5  20   2        4.67        2.18      1.91 o 
  -4  20   2       14.59       20.91      2.36 o 
  -3  20   2       27.78       29.72      2.33 o 
  -2  20   2       31.18       36.05      2.54 o 
  -1  20   2       34.36       28.34      2.31 o 
   0  20   2       17.15       17.11      1.83 o 
   1  20   2       10.66       11.29      2.58 o 
   2  20   2        0.95        1.48      2.10 o 
   3  20   2        0.35        0.46      1.80 o 
   4  20   2        0.19        1.82      1.89 o 
   5  20   2      128.38      133.91      6.17 o 
   6  20   2       47.26       54.83      5.18 o 
  -8  21   2        6.67        7.06      5.65 o 
  -7  21   2       52.84       57.32      3.84 o 
  -6  21   2       26.10       29.51      3.25 o 
  -5  21   2        6.13        7.21      2.85 o 
  -4  21   2       37.94       39.56      2.81 o 
  -3  21   2       13.77       13.83      2.23 o 
  -2  21   2        1.32       -0.67      1.66 o 
  -1  21   2        0.29        2.13      1.94 o 
   0  21   2       12.66       11.15      2.05 o 
   1  21   2        5.83       10.21      3.17 o 
   2  21   2        1.53       -1.05      1.78 o 
   3  21   2       66.82       68.98      3.38 o 
   4  21   2       43.27       44.94      3.68 o 
   5  21   2        2.22        5.12      3.41 o 
   6  21   2        0.44       -3.33      3.33 o 
  -7  22   2        2.46        0.07      4.21 o 
  -6  22   2        0.13        0.52      2.81 o 
  -5  22   2        3.21        0.50      2.95 o 
  -4  22   2        1.38        0.59      3.07 o 
  -3  22   2        0.06        1.78      2.34 o 
  -2  22   2        6.53        4.72      2.15 o 
  -1  22   2        2.05        5.04      2.37 o 
   0  22   2        3.15        1.72      2.14 o 
   1  22   2        0.70        5.07      3.03 o 
   2  22   2        4.00        2.93      3.17 o 
   3  22   2        0.26        4.27      2.97 o 
   4  22   2        9.95        6.17      3.48 o 
   5  22   2        0.02       -1.30      4.47 o 
  -7  23   2        2.67       -5.72      5.72 o 
  -6  23   2        6.16       12.29      3.53 o 
  -5  23   2       13.42       18.90      3.55 o 
  -4  23   2        0.28        3.00      2.82 o 
  -3  23   2       50.87       50.47      4.86 o 
  -2  23   2       17.66       15.00      2.95 o 
  -1  23   2        5.93        2.40      2.51 o 
   0  23   2        0.32        1.25      5.12 o 
   1  23   2        0.02        0.35      3.17 o 
   2  23   2       15.22       23.46      6.68 o 
   3  23   2       12.74       14.71      3.57 o 
   4  23   2        0.01        0.68      3.70 o 
   5  23   2        1.40        5.00      4.11 o 
  -6  24   2       23.11       29.56      5.94 o 
  -5  24   2       20.02       21.03      3.96 o 
  -4  24   2        9.51        6.55      3.13 o 
  -3  24   2       40.70       46.24      4.15 o 
  -2  24   2       14.40       10.61      3.43 o 
  -1  24   2        1.67       -0.10      4.47 o 
   0  24   2       12.85       13.42      6.73 o 
   1  24   2       13.78       15.98      4.09 o 
   2  24   2        2.65       -3.51      4.90 o 
   3  24   2        2.14       -3.05      5.48 o 
   4  24   2        4.61        1.94      3.59 o 
  -5  25   2        2.43        0.39      5.41 o 
  -4  25   2       13.85       10.52      3.72 o 
  -3  25   2        5.47        8.47      3.82 o 
  -2  25   2        0.78        2.93      3.31 o 
  -1  25   2        0.00        5.82      5.89 o 
   0  25   2        4.53       -5.19      5.19 o 
   1  25   2        0.80       -0.55      4.95 o 
   2  25   2        1.97        4.93      6.30 o 
   3  25   2       27.39       23.20      7.96 o 
   4  25   2       14.28       12.79      6.47 o 
  -4  26   2        0.17       -3.67      3.67 o 
  -3  26   2        0.03       -2.69      5.77 o 
  -2  26   2        2.62        2.02      7.00 o 
  -1  26   2        0.41       -1.73      5.46 o 
   0  26   2        1.54       -5.19      5.41 o 
   1  26   2        0.03       11.52      6.92 o 
   2  26   2        0.77       -1.27      6.54 o 
  -3  27   2        6.79       14.57      5.04 o 
  -2  27   2        1.52        3.25      7.67 o 
  -1  27   2        0.00       -5.65      5.65 o 
   0  27   2        3.28        0.43      6.76 o 
   1  27   2        0.20       -0.84      7.36 o 
 -11   1   3        6.34        5.18      3.21 o 
 -10   1   3       39.68       40.37      3.93 o 
  -9   1   3        5.52        6.75      1.73 o 
  -8   1   3       71.42       69.14      2.62 o 
  -7   1   3        2.78        8.28      1.85 o 
  -6   1   3       88.00       77.29      1.77 o 
  -5   1   3      175.83      160.74      2.09 o 
  -4   1   3      414.41      418.47      4.90 o 
  -3   1   3      238.27      251.10      2.90 o 
  -2   1   3        0.21        0.55      0.39 o 
  -1   1   3      229.48      264.86      2.73 o 
   0   1   3        8.07        8.88      0.64 o 
   1   1   3      213.27      220.38      3.05 o 
   2   1   3      269.13      273.50      3.48 o 
   3   1   3       54.07       58.94      1.19 o 
   4   1   3        6.05        6.06      0.81 o 
   5   1   3      566.58      475.03      6.36 o 
   6   1   3        1.87        0.77      1.04 o 
   7   1   3       63.83       61.81      2.17 o 
   8   1   3       98.52       97.48      2.89 o 
   9   1   3        1.66        6.70      3.19 o 
 -11   2   3        0.80        3.22      3.18 o 
 -10   2   3      106.45      106.75      5.19 o 
  -9   2   3        8.30        3.90      1.75 o 
  -8   2   3        2.75        6.38      1.39 o 
  -7   2   3      585.32      563.71      8.74 o 
  -6   2   3      218.85      196.65      2.82 o 
  -5   2   3       57.56       65.78      1.32 o 
  -4   2   3       37.73       65.57      2.74 o 
  -3   2   3      623.73      658.63      7.50 o 
  -2   2   3     3132.98     3588.61     35.13 o 
  -1   2   3      830.38      974.33      9.75 o 
   0   2   3      498.44      584.00      7.02 o 
   1   2   3     3455.84     3868.22     42.86 o 
   2   2   3      588.34      703.03      8.43 o 
   3   2   3       26.04       35.79      0.99 o 
   4   2   3     1023.87      991.75     11.86 o 
   5   2   3      170.64      163.23      2.98 o 
   6   2   3       43.73       37.37      1.55 o 
   7   2   3       21.24       18.22      1.67 o 
   8   2   3       81.37       90.11      3.41 o 
   9   2   3      135.93      166.01      5.49 o 
 -11   3   3        1.19       -2.38      2.60 o 
 -10   3   3        1.27        1.56      2.49 o 
  -9   3   3       28.66       29.47      2.37 o 
  -8   3   3        8.69        8.08      1.59 o 
  -7   3   3        6.60        7.50      1.50 o 
  -6   3   3       19.19       15.96      1.04 o 
  -5   3   3       97.78       90.53      1.68 o 
  -4   3   3      583.01      581.38      6.67 o 
  -3   3   3      331.13      350.42      3.95 o 
  -2   3   3        0.01        0.44      0.45 o 
  -1   3   3      122.46      129.69      1.54 o 
   0   3   3        0.03       -0.29      0.42 o 
   1   3   3      150.34      157.27      2.16 o 
   2   3   3      267.85      266.57      3.41 o 
   3   3   3      206.62      195.95      2.67 o 
   4   3   3       34.77       32.19      1.06 o 
   5   3   3      259.78      210.88      3.41 o 
   6   3   3        4.32        7.15      1.18 o 
   7   3   3       10.65       11.68      1.76 o 
   8   3   3       42.97       43.34      2.94 o 
   9   3   3       13.72       19.79      3.07 o 
 -11   4   3        4.14       -2.16      3.52 o 
 -10   4   3        3.23        2.32      2.57 o 
  -9   4   3        9.56        8.13      1.94 o 
  -8   4   3        1.40        2.56      1.73 o 
  -7   4   3        7.50        5.46      1.24 o 
  -6   4   3        0.09        2.03      0.82 o 
  -5   4   3        0.93        1.34      1.12 o 
  -4   4   3        0.58       14.04      2.96 o 
  -3   4   3        0.33        2.84      0.65 o 
  -2   4   3        8.02        3.96      0.46 o 
  -1   4   3        1.27        4.49      0.78 o 
   0   4   3        1.90        1.10      0.46 o 
   1   4   3        0.44        1.83      0.59 o 
   2   4   3        1.53        6.74      1.09 o 
   3   4   3        0.60        5.80      1.13 o 
   4   4   3        0.02        0.15      0.68 o 
   5   4   3        3.47        4.94      0.97 o 
   6   4   3        0.01        1.62      1.10 o 
   7   4   3        9.38        5.79      1.64 o 
   8   4   3        1.36        6.26      2.13 o 
   9   4   3        6.94        4.39      2.73 o 
 -11   5   3        2.58        3.06      2.92 o 
 -10   5   3        4.50        6.79      2.72 o 
  -9   5   3       19.82       22.82      2.24 o 
  -8   5   3       15.38       15.12      1.93 o 
  -7   5   3        1.87        2.02      1.14 o 
  -6   5   3       30.64       31.58      1.87 o 
  -5   5   3      144.37      140.76      2.29 o 
  -4   5   3      325.28      312.81      4.01 o 
  -3   5   3       54.48       60.79      0.99 o 
  -2   5   3       19.95       23.83      0.67 o 
  -1   5   3      313.24      342.40      3.59 o 
   0   5   3        4.13        3.51      0.52 o 
   1   5   3       67.25       66.01      1.17 o 
   2   5   3      168.45      166.31      2.31 o 
   3   5   3      201.51      191.11      2.66 o 
   4   5   3       26.30       24.59      1.02 o 
   5   5   3      154.31      131.35      2.49 o 
   6   5   3        6.52       11.38      1.40 o 
   7   5   3        0.39       -0.67      1.55 o 
   8   5   3       25.48       25.09      2.94 o 
   9   5   3       38.86       38.02      3.64 o 
 -11   6   3       20.61       23.85      3.76 o 
 -10   6   3        3.85        1.26      2.54 o 
  -9   6   3       26.13       32.45      2.45 o 
  -8   6   3      104.49       94.41      2.42 o 
  -7   6   3       50.07       54.12      1.73 o 
  -6   6   3      786.71      752.83     10.45 o 
  -5   6   3      989.34      986.87     13.45 o 
  -4   6   3      139.25      159.58      2.29 o 
  -3   6   3      338.62      353.96      3.88 o 
  -2   6   3      802.78      909.46      9.44 o 
  -1   6   3      604.99      621.90      6.31 o 
   0   6   3      115.87      140.03      1.88 o 
   1   6   3       43.90       63.03      1.16 o 
   2   6   3      271.24      293.82      3.77 o 
   3   6   3      603.94      607.08      7.86 o 
   4   6   3      442.81      403.38      5.45 o 
   5   6   3      862.37      792.79     10.94 o 
   6   6   3      133.95      130.01      2.89 o 
   7   6   3       25.94       24.67      2.22 o 
   8   6   3      144.81      155.28      5.02 o 
   9   6   3       47.47       74.25      4.69 o 
 -11   7   3        0.07        4.22      3.39 o 
 -10   7   3        3.87        3.38      2.60 o 
  -9   7   3       34.76       32.69      2.47 o 
  -8   7   3        0.74        3.07      1.54 o 
  -7   7   3        8.72        6.92      1.23 o 
  -6   7   3        0.16        2.67      0.92 o 
  -5   7   3      106.34      111.54      2.16 o 
  -4   7   3      570.48      572.67      7.99 o 
  -3   7   3       90.56       95.58      1.51 o 
  -2   7   3        0.00        0.00      0.45 o 
  -1   7   3      235.65      242.54      2.69 o 
   0   7   3        5.43        6.83      0.64 o 
   1   7   3       20.76       20.21      0.88 o 
   2   7   3       74.14       72.17      1.48 o 
   3   7   3      368.14      349.64      4.52 o 
   4   7   3      125.28      118.40      3.06 o 
   5   7   3       46.06       39.97      1.66 o 
   6   7   3       39.20       47.96      1.80 o 
   7   7   3        7.62        4.59      1.65 o 
   8   7   3        4.48       10.36      2.69 o 
   9   7   3       52.50       48.46      4.89 o 
 -11   8   3        0.59        6.38      3.59 o 
 -10   8   3        0.02       -1.10      2.93 o 
  -9   8   3        0.50        3.15      2.07 o 
  -8   8   3        0.55       -0.55      1.26 o 
  -7   8   3        1.63       -0.35      1.01 o 
  -6   8   3        0.04        4.02      1.02 o 
  -5   8   3        1.91        2.27      0.83 o 
  -4   8   3        1.04       11.17      1.71 o 
  -3   8   3        0.17        2.95      0.73 o 
  -2   8   3        1.49        1.48      0.53 o 
  -1   8   3        9.40       11.36      1.00 o 
   0   8   3        0.87        1.18      0.60 o 
   1   8   3        2.07        2.64      0.64 o 
   2   8   3       10.18       12.76      0.88 o 
   3   8   3        0.96       16.18      2.26 o 
   4   8   3        2.38        2.75      0.91 o 
   5   8   3        2.98        3.52      1.11 o 
   6   8   3        1.29        3.81      1.30 o 
   7   8   3        0.31        3.91      1.71 o 
   8   8   3        2.08        2.48      2.28 o 
   9   8   3        0.28        4.17      3.37 o 
 -10   9   3        0.15        4.42      2.86 o 
  -9   9   3       46.01       49.18      2.42 o 
  -8   9   3        0.27       -0.92      1.86 o 
  -7   9   3       37.28       34.63      1.67 o 
  -6   9   3        8.11        7.73      1.15 o 
  -5   9   3       12.34       18.38      1.29 o 
  -4   9   3      153.76      160.15      2.44 o 
  -3   9   3       66.85       65.90      1.29 o 
  -2   9   3       43.99       42.42      1.11 o 
  -1   9   3      225.63      239.73      3.14 o 
   0   9   3        9.17        9.74      0.76 o 
   1   9   3        9.28        8.80      0.80 o 
   2   9   3      103.43      103.99      1.85 o 
   3   9   3      195.48      193.29      2.95 o 
   4   9   3        9.70       10.61      1.18 o 
   5   9   3       44.16       38.84      1.62 o 
   6   9   3        3.56        6.25      1.43 o 
   7   9   3       19.76       17.50      2.04 o 
   8   9   3       13.60       10.88      3.23 o 
   9   9   3       62.90       62.58      5.20 o 
 -10  10   3       12.68       12.47      3.13 o 
  -9  10   3       32.07       36.90      2.24 o 
  -8  10   3       30.06       29.10      2.04 o 
  -7  10   3       17.60       22.45      1.55 o 
  -6  10   3      312.12      295.12      4.65 o 
  -5  10   3      633.71      583.18      7.03 o 
  -4  10   3        0.77        8.53      0.88 o 
  -3  10   3      104.67       94.14      1.70 o 
  -2  10   3      834.87      866.09      9.99 o 
  -1  10   3       74.85       80.31      1.55 o 
   0  10   3      138.44      144.82      2.16 o 
   1  10   3      179.85      176.98      2.69 o 
   2  10   3      224.21      228.79      3.61 o 
   3  10   3      213.84      238.84      3.51 o 
   4  10   3      430.13      410.73      6.00 o 
   5  10   3      500.43      476.25      7.50 o 
   6  10   3       49.01       47.12      2.06 o 
   7  10   3       16.26       14.19      2.07 o 
   8  10   3       84.68       81.64      4.80 o 
   9  10   3       35.58       50.72      4.87 o 
 -10  11   3       13.60       11.64      3.39 o 
  -9  11   3       15.16       19.78      2.33 o 
  -8  11   3       34.97       38.55      2.12 o 
  -7  11   3        0.04        2.26      1.26 o 
  -6  11   3       35.82       32.37      1.42 o 
  -5  11   3      130.58      138.94      2.38 o 
  -4  11   3      220.10      230.09      3.54 o 
  -3  11   3       39.47       39.81      1.20 o 
  -2  11   3        2.39        1.69      0.71 o 
  -1  11   3       97.92       97.37      1.77 o 
   0  11   3        0.91       -0.05      0.67 o 
   1  11   3       35.11       34.28      1.18 o 
   2  11   3       93.05       92.35      1.84 o 
   3  11   3      119.79      115.62      2.15 o 
   4  11   3       28.96       27.10      1.38 o 
   5  11   3      111.41       99.58      2.47 o 
   6  11   3        0.32       -0.02      1.41 o 
   7  11   3        3.22        0.27      1.72 o 
   8  11   3       33.41       36.84      4.18 o 
 -10  12   3        2.00        2.70      2.34 o 
  -9  12   3        0.32       -0.01      2.30 o 
  -8  12   3        0.54        2.64      1.59 o 
  -7  12   3        1.82        1.35      1.26 o 
  -6  12   3        0.56        0.49      1.06 o 
  -5  12   3        2.96        3.04      1.05 o 
  -4  12   3        4.39        5.77      1.29 o 
  -3  12   3        2.11        3.73      0.96 o 
  -2  12   3        0.25        0.34      0.88 o 
  -1  12   3        1.06        2.94      0.85 o 
   0  12   3        0.05        0.53      0.77 o 
   1  12   3        0.03        3.26      0.86 o 
   2  12   3        1.13        3.99      0.90 o 
   3  12   3        1.74        2.47      0.91 o 
   4  12   3        4.58        4.30      1.10 o 
   5  12   3        4.07        7.01      1.56 o 
   6  12   3        5.59        4.54      1.68 o 
   7  12   3        0.41        1.39      2.20 o 
   8  12   3        0.90        1.46      3.05 o 
 -10  13   3        8.14        9.30      2.71 o 
  -9  13   3        6.69        5.00      2.32 o 
  -8  13   3        8.19       13.15      2.00 o 
  -7  13   3        1.38        1.50      1.30 o 
  -6  13   3        8.06        7.09      1.33 o 
  -5  13   3       28.49       30.47      1.52 o 
  -4  13   3      140.16      151.79      2.74 o 
  -3  13   3       21.50       23.74      1.32 o 
  -2  13   3        5.35        6.04      0.99 o 
  -1  13   3       91.71       81.93      1.93 o 
   0  13   3       25.28       21.17      1.15 o 
   1  13   3       43.04       41.30      1.42 o 
   2  13   3       18.10       15.05      1.14 o 
   3  13   3        5.69        4.28      1.04 o 
   4  13   3        2.63        4.38      1.31 o 
   5  13   3      173.28      164.92      3.79 o 
   6  13   3        0.71        0.71      1.50 o 
   7  13   3        4.43        4.54      2.46 o 
   8  13   3       32.33       35.07      5.19 o 
 -10  14   3       60.68       66.18      4.85 o 
  -9  14   3        2.71        0.20      2.62 o 
  -8  14   3        8.07       10.17      1.87 o 
  -7  14   3      183.44      195.17      4.13 o 
  -6  14   3       24.32       27.05      1.68 o 
  -5  14   3        4.80        4.07      1.20 o 
  -4  14   3       47.12       41.19      1.69 o 
  -3  14   3      189.07      197.16      3.25 o 
  -2  14   3      544.86      505.33      7.27 o 
  -1  14   3      214.27      210.67      3.76 o 
   0  14   3       91.07       88.23      1.88 o 
   1  14   3      698.33      672.99      9.40 o 
   2  14   3      124.75      121.60      2.45 o 
   3  14   3       14.74       11.54      1.52 o 
   4  14   3      309.38      308.21      5.73 o 
   5  14   3       38.53       46.67      2.31 o 
   6  14   3        7.62        6.92      1.89 o 
   7  14   3        9.30       10.68      2.78 o 
   8  14   3       30.59       32.10      3.71 o 
 -10  15   3       19.68       17.84      7.14 o 
  -9  15   3        6.30        7.03      2.79 o 
  -8  15   3       42.80       47.60      2.85 o 
  -7  15   3        0.29        1.75      1.53 o 
  -6  15   3       56.23       52.89      2.17 o 
  -5  15   3       39.87       45.54      1.85 o 
  -4  15   3       47.86       52.92      1.83 o 
  -3  15   3       76.62       74.81      1.94 o 
  -2  15   3       40.75       40.02      1.58 o 
  -1  15   3        8.79        9.12      1.21 o 
   0  15   3       15.88       16.87      1.09 o 
   1  15   3       66.73       64.00      1.80 o 
   2  15   3      162.29      155.46      3.11 o 
   3  15   3       23.47       21.59      1.80 o 
   4  15   3        0.12        2.04      1.56 o 
   5  15   3      119.68      117.68      3.28 o 
   6  15   3        8.52        7.25      2.52 o 
   7  15   3       17.40       20.19      3.08 o 
   8  15   3       40.16       38.60      5.31 o 
  -9  16   3        5.00        1.65      4.76 o 
  -8  16   3        0.30        0.89      2.42 o 
  -7  16   3        2.07        0.95      1.60 o 
  -6  16   3        2.17        3.34      1.42 o 
  -5  16   3        0.01        0.51      1.29 o 
  -4  16   3        0.51        2.45      1.24 o 
  -3  16   3        1.69        1.96      1.26 o 
  -2  16   3        0.03        2.37      1.30 o 
  -1  16   3        0.06       -0.23      1.04 o 
   0  16   3        0.86        0.32      1.04 o 
   1  16   3        0.00        1.04      1.10 o 
   2  16   3        0.69        3.56      1.35 o 
   3  16   3        0.10       -0.38      1.39 o 
   4  16   3       17.81       15.59      2.20 o 
   5  16   3        0.04        8.77      2.28 o 
   6  16   3       15.38       12.83      2.79 o 
   7  16   3        4.27        5.96      2.68 o 
   8  16   3        2.21        5.70      5.02 o 
  -9  17   3        0.04        1.68      2.79 o 
  -8  17   3        2.01        1.95      2.52 o 
  -7  17   3        0.47        1.17      1.84 o 
  -6  17   3        1.50        0.77      1.52 o 
  -5  17   3       23.24       23.46      1.81 o 
  -4  17   3       74.86       68.96      2.10 o 
  -3  17   3        3.38        5.96      1.54 o 
  -2  17   3        3.50        3.64      1.43 o 
  -1  17   3       57.76       50.85      1.96 o 
   0  17   3       24.72       22.90      1.73 o 
   1  17   3       30.08       28.61      1.48 o 
   2  17   3        1.85        1.00      1.29 o 
   3  17   3        0.33       -1.45      1.45 o 
   4  17   3        3.41        6.32      2.18 o 
   5  17   3      127.49      130.80      5.97 o 
   6  17   3        0.01        0.37      3.06 o 
   7  17   3        6.35        8.67      3.22 o 
  -8  18   3        6.19        6.67      2.56 o 
  -7  18   3       93.84      105.60      4.73 o 
  -6  18   3       86.53       94.65      3.30 o 
  -5  18   3       14.11       12.89      1.74 o 
  -4  18   3        0.03        3.11      2.13 o 
  -3  18   3       31.34       27.71      1.93 o 
  -2  18   3      155.78      144.33      3.52 o 
  -1  18   3       36.12       35.47      2.07 o 
   0  18   3       25.74       28.36      1.95 o 
   1  18   3      192.58      187.29      3.69 o 
   2  18   3       62.39       53.10      2.19 o 
   3  18   3        1.80        2.68      1.84 o 
   4  18   3      122.50      122.74      3.92 o 
   5  18   3       54.56       66.13      5.46 o 
   6  18   3       16.07       16.06      4.20 o 
   7  18   3        0.82        7.77      6.54 o 
  -8  19   3        0.67        4.75      2.95 o 
  -7  19   3        0.10       -2.85      2.85 o 
  -6  19   3        1.36        6.01      2.44 o 
  -5  19   3       23.81       22.68      2.33 o 
  -4  19   3       83.83       84.73      2.78 o 
  -3  19   3       33.26       33.28      2.33 o 
  -2  19   3        2.50        3.83      1.83 o 
  -1  19   3       13.20       12.07      1.83 o 
   0  19   3        0.30       -0.78      1.43 o 
   1  19   3       14.07       13.11      1.85 o 
   2  19   3       33.02       31.89      2.39 o 
   3  19   3       37.37       36.21      2.63 o 
   4  19   3       15.71       17.75      3.78 o 
   5  19   3       28.79       31.95      4.28 o 
   6  19   3        2.15        4.58      3.74 o 
  -8  20   3        0.22       -3.31      3.89 o 
  -7  20   3        0.06        0.98      2.59 o 
  -6  20   3        0.00        0.57      2.34 o 
  -5  20   3        0.96       -1.16      2.53 o 
  -4  20   3        1.91        4.70      2.02 o 
  -3  20   3        0.17        0.41      1.90 o 
  -2  20   3        0.32        0.15      1.84 o 
  -1  20   3        2.88        2.40      1.89 o 
   0  20   3        0.91       -0.21      1.48 o 
   1  20   3        0.95       -0.32      2.23 o 
   2  20   3        4.52        4.80      2.01 o 
   3  20   3        0.12        3.87      2.29 o 
   4  20   3        0.02        1.17      3.86 o 
   5  20   3        0.23        3.72      3.32 o 
   6  20   3        0.03       -2.56      3.63 o 
  -7  21   3        7.99       11.79      3.41 o 
  -6  21   3        2.48        1.33      2.62 o 
  -5  21   3        0.01       -1.73      2.44 o 
  -4  21   3        8.10        7.91      3.13 o 
  -3  21   3        6.32       10.56      2.79 o 
  -2  21   3       10.41       11.47      2.40 o 
  -1  21   3       35.18       33.70      2.84 o 
   0  21   3        0.31       -0.34      1.66 o 
   1  21   3        3.09        0.94      2.42 o 
   2  21   3       15.17       14.05      2.91 o 
   3  21   3        6.19        8.62      3.50 o 
   4  21   3        0.32       -2.86      2.86 o 
   5  21   3       15.31       12.83      4.33 o 
  -7  22   3        0.73        0.26      3.81 o 
  -6  22   3       86.89       87.73      4.35 o 
  -5  22   3       96.52      105.87      4.91 o 
  -4  22   3        3.90        5.27      3.14 o 
  -3  22   3       19.86       26.82      3.92 o 
  -2  22   3       39.22       39.65      3.46 o 
  -1  22   3       19.13       24.81      3.11 o 
   0  22   3        6.33        6.91      2.07 o 
   1  22   3        1.17        2.44      2.68 o 
   2  22   3       29.12       29.86      4.77 o 
   3  22   3       57.09       55.75      4.58 o 
   4  22   3       48.22       59.14      5.27 o 
   5  22   3       98.51      104.92      8.46 o 
  -6  23   3        0.54       -1.55      4.85 o 
  -5  23   3       26.05       21.08      4.29 o 
  -4  23   3       84.32       75.86      5.01 o 
  -3  23   3        4.06        2.45      3.10 o 
  -2  23   3        5.80        3.91      3.23 o 
  -1  23   3       19.31       14.80      3.04 o 
   0  23   3       21.64       24.86      6.80 o 
   1  23   3        2.09        6.42      4.06 o 
   2  23   3        0.50       -0.75      5.10 o 
   3  23   3       26.43       27.05      7.69 o 
   4  23   3       27.49       31.38      4.83 o 
  -5  24   3        1.61        0.15      3.61 o 
  -4  24   3        1.46        1.50      3.50 o 
  -3  24   3        0.28       -0.71      3.04 o 
  -2  24   3        0.45       -2.86      2.86 o 
  -1  24   3        1.11       -3.08      3.08 o 
   0  24   3        2.25        5.67      6.40 o 
   1  24   3        0.19        2.52      5.41 o 
   2  24   3        6.81        4.90      6.23 o 
   3  24   3        0.77        0.91      6.25 o 
   4  24   3        0.59        1.61      5.10 o 
  -4  25   3        1.28        0.33      3.72 o 
  -3  25   3        0.66        1.73      4.77 o 
  -2  25   3        4.39        5.45      4.01 o 
  -1  25   3       22.40       17.79      7.31 o 
   0  25   3        0.09        0.63      5.82 o 
   1  25   3        1.16       -1.88      5.53 o 
   2  25   3        5.80        1.49      6.78 o 
  -3  26   3        0.17       -2.49      3.91 o 
  -2  26   3       42.21       39.60      8.97 o 
  -1  26   3        0.51        1.80      6.47 o 
   0  26   3        7.23       16.18      9.11 o 
   1  26   3       15.42       20.36      8.32 o 
 -11   0   4       97.55      113.77      9.21 o 
 -10   0   4       29.23       46.06      6.20 o 
  -9   0   4      141.85      123.16      4.78 o 
  -8   0   4      110.52      116.05      4.17 o 
  -7   0   4      618.89      563.37     12.46 o 
  -6   0   4      208.95      173.68      6.48 o 
  -5   0   4       75.25       79.72      1.91 o 
  -4   0   4      436.38      523.24      8.66 o 
  -3   0   4       66.59       64.24      1.60 o 
  -2   0   4       32.31       33.91      1.09 o 
  -1   0   4      450.17      476.11      6.32 o 
   0   0   4      107.08      136.98      3.07 o 
   1   0   4     1344.50     1465.70     25.98 o 
   2   0   4      372.05      389.96      7.41 o 
   3   0   4     1555.12     1612.50     28.63 o 
   4   0   4      804.16      829.78     15.14 o 
   5   0   4        0.28       -0.12      1.29 o 
   6   0   4       39.58       39.74      2.74 o 
   7   0   4       58.03       66.97      4.39 o 
   8   0   4       35.16       62.39      5.02 o 
   9   0   4        2.29       -3.92      3.92 o 
 -11   1   4        6.43        8.83      4.28 o 
 -10   1   4        5.45        8.04      3.02 o 
  -9   1   4        9.75        7.96      1.98 o 
  -8   1   4       34.82       32.21      1.92 o 
  -7   1   4       16.71       19.72      1.70 o 
  -6   1   4       17.23       16.61      1.37 o 
  -5   1   4        0.33        1.03      0.74 o 
  -4   1   4       71.86       66.28      1.28 o 
  -3   1   4        0.04       -0.16      0.51 o 
  -2   1   4      325.00      377.54      3.85 o 
  -1   1   4       26.96       38.55      0.82 o 
   0   1   4      174.43      192.37      2.52 o 
   1   1   4       47.64       48.76      1.24 o 
   2   1   4        1.59        0.33      0.68 o 
   3   1   4      234.71      197.77      2.99 o 
   4   1   4        0.00        0.57      0.84 o 
   5   1   4        1.35        2.40      1.06 o 
   6   1   4       13.20       12.14      1.72 o 
   7   1   4      102.18       97.98      3.19 o 
   8   1   4      136.64      134.62      4.41 o 
   9   1   4       33.94       46.58      4.47 o 
 -11   2   4        5.09        4.26      3.15 o 
 -10   2   4        0.00       -0.52      2.25 o 
  -9   2   4        4.09        3.47      1.94 o 
  -8   2   4        0.31        0.13      1.58 o 
  -7   2   4        2.27        0.82      1.22 o 
  -6   2   4        0.40       -0.06      0.87 o 
  -5   2   4        0.01       -0.49      0.72 o 
  -4   2   4        0.41        2.03      0.69 o 
  -3   2   4        0.17        0.37      0.53 o 
  -2   2   4        2.43        7.46      0.81 o 
  -1   2   4        0.43        0.87      0.49 o 
   0   2   4        1.56        4.82      0.92 o 
   1   2   4        0.26        1.47      0.66 o 
   2   2   4        0.01        1.05      0.71 o 
   3   2   4        0.04       13.09      1.47 o 
   4   2   4        0.02        0.94      0.83 o 
   5   2   4        2.29        0.75      1.05 o 
   6   2   4        0.48       -0.67      1.28 o 
   7   2   4        3.30        7.21      1.89 o 
   8   2   4        1.65        7.60      2.48 o 
   9   2   4        1.88        4.19      4.00 o 
 -11   3   4       10.23       12.89      3.57 o 
 -10   3   4        4.73        6.20      2.84 o 
  -9   3   4       19.78       16.67      2.17 o 
  -8   3   4       34.83       29.60      2.15 o 
  -7   3   4        2.47        4.57      1.33 o 
  -6   3   4       10.42       12.67      1.10 o 
  -5   3   4       15.90       16.78      1.13 o 
  -4   3   4       54.86       53.57      1.19 o 
  -3   3   4       45.29       36.91      0.90 o 
  -2   3   4      292.08      334.73      3.45 o 
  -1   3   4       81.82       96.41      1.39 o 
   0   3   4      185.22      203.44      2.78 o 
   1   3   4       28.50       28.28      0.92 o 
   2   3   4       13.13       10.76      0.90 o 
   3   3   4      195.62      176.37      2.77 o 
   4   3   4        6.95        5.07      1.05 o 
   5   3   4        7.55        9.06      1.37 o 
   6   3   4        3.85        5.12      1.48 o 
   7   3   4       67.63       67.72      2.87 o 
   8   3   4       90.82       86.44      4.95 o 
   9   3   4       45.53       55.72      5.02 o 
 -11   4   4       27.47       40.75      4.27 o 
 -10   4   4       74.83       90.81      4.33 o 
  -9   4   4       10.80        9.31      2.14 o 
  -8   4   4       31.56       37.85      2.31 o 
  -7   4   4      109.03       94.84      2.82 o 
  -6   4   4      355.83      324.27      4.95 o 
  -5   4   4      136.92      135.10      2.34 o 
  -4   4   4      187.24      206.22      2.42 o 
  -3   4   4      408.81      432.33      4.72 o 
  -2   4   4       63.41       71.49      1.10 o 
  -1   4   4      179.74      191.83      2.31 o 
   0   4   4      295.49      333.03      4.25 o 
   1   4   4       66.26       80.00      1.48 o 
   2   4   4       14.21       14.96      0.98 o 
   3   4   4      498.83      518.46      7.35 o 
   4   4   4      217.81      231.20      3.76 o 
   5   4   4       43.30       47.09      1.84 o 
   6   4   4        1.30        3.04      1.40 o 
   7   4   4      106.59      107.72      3.38 o 
   8   4   4       85.38      106.05      5.08 o 
   9   4   4        0.18        4.34      5.31 o 
 -11   5   4        0.69        4.64      3.36 o 
 -10   5   4       38.59       39.86      3.94 o 
  -9   5   4        3.51        5.61      2.22 o 
  -8   5   4       95.88       91.47      2.77 o 
  -7   5   4       71.79       62.79      2.12 o 
  -6   5   4        1.04        1.62      1.22 o 
  -5   5   4        4.65        4.68      0.93 o 
  -4   5   4       10.77        9.99      0.74 o 
  -3   5   4        4.99        3.40      0.63 o 
  -2   5   4      216.93      243.01      2.62 o 
  -1   5   4       55.26       61.09      1.28 o 
   0   5   4      148.09      151.57      2.21 o 
   1   5   4        4.85        7.50      0.83 o 
   2   5   4       41.55       34.68      1.19 o 
   3   5   4       51.59       47.17      1.53 o 
   4   5   4       67.48       59.75      1.77 o 
   5   5   4       60.12       62.31      2.13 o 
   6   5   4       29.66       31.85      1.99 o 
   7   5   4       29.89       31.74      2.47 o 
   8   5   4       19.48       21.28      4.18 o 
   9   5   4       52.70       60.71      5.71 o 
 -11   6   4        2.87        4.25      3.22 o 
 -10   6   4        0.06        6.00      2.77 o 
  -9   6   4        0.39       -1.63      1.72 o 
  -8   6   4        0.06        0.50      1.36 o 
  -7   6   4        0.47        1.41      1.15 o 
  -6   6   4        0.06        0.04      1.07 o 
  -5   6   4        0.45        2.12      0.92 o 
  -4   6   4        1.11        0.35      0.70 o 
  -3   6   4        3.16        2.82      0.73 o 
  -2   6   4        4.70        8.43      0.76 o 
  -1   6   4        0.05        1.98      0.74 o 
   0   6   4        3.42        4.37      0.79 o 
   1   6   4        0.02       -0.66      0.66 o 
   2   6   4        1.96        1.92      0.80 o 
   3   6   4        2.48        4.15      0.96 o 
   4   6   4        2.55        3.02      1.07 o 
   5   6   4        0.04        7.96      1.54 o 
   6   6   4        2.34        6.14      1.59 o 
   7   6   4        0.41        1.52      1.81 o 
   8   6   4        2.87        2.61      2.52 o 
   9   6   4        0.42       15.92      4.48 o 
 -11   7   4        0.17        7.09      6.30 o 
 -10   7   4       24.21       26.34      3.58 o 
  -9   7   4        1.50        3.34      1.96 o 
  -8   7   4       58.77       55.26      2.40 o 
  -7   7   4       50.60       44.51      1.83 o 
  -6   7   4        2.63        5.20      1.17 o 
  -5   7   4        0.12        1.77      0.91 o 
  -4   7   4       67.12       66.09      1.41 o 
  -3   7   4       55.05       53.35      1.25 o 
  -2   7   4      372.59      377.82      4.62 o 
  -1   7   4      149.55      154.15      2.44 o 
   0   7   4       65.24       67.84      1.48 o 
   1   7   4        7.05        6.96      0.89 o 
   2   7   4       42.92       37.39      1.29 o 
   3   7   4       20.05       18.03      1.17 o 
   4   7   4       74.49       67.09      2.05 o 
   5   7   4       90.78       87.67      2.45 o 
   6   7   4       16.45       19.81      1.98 o 
   7   7   4        5.39        8.07      2.32 o 
   8   7   4       11.02       13.71      3.25 o 
 -10   8   4       79.35       90.88      4.54 o 
  -9   8   4       20.18       26.61      2.44 o 
  -8   8   4       12.61       21.45      1.99 o 
  -7   8   4        7.44        9.15      1.43 o 
  -6   8   4      275.07      256.11      4.19 o 
  -5   8   4      752.09      731.96      9.15 o 
  -4   8   4      234.05      232.90      3.34 o 
  -3   8   4     1185.39     1212.77     14.71 o 
  -2   8   4        1.24        7.74      0.85 o 
  -1   8   4      644.04      697.81      9.01 o 
   0   8   4      421.47      460.68      6.14 o 
   1   8   4       19.96       22.62      1.09 o 
   2   8   4        3.48        6.51      0.93 o 
   3   8   4       75.03       78.05      1.80 o 
   4   8   4       50.91       53.25      1.94 o 
   5   8   4      155.53      153.78      3.25 o 
   6   8   4       28.93       28.15      2.03 o 
   7   8   4      156.25      137.66      4.15 o 
   8   8   4      116.87      127.68      5.05 o 
 -10   9   4       11.07       13.77      3.43 o 
  -9   9   4        0.02        0.45      1.89 o 
  -8   9   4       47.08       44.42      2.33 o 
  -7   9   4       14.85       13.76      1.49 o 
  -6   9   4        1.36        3.12      1.02 o 
  -5   9   4        3.39        3.70      1.06 o 
  -4   9   4        1.07       -0.78      0.84 o 
  -3   9   4       26.96       26.02      1.04 o 
  -2   9   4       92.53       88.10      1.86 o 
  -1   9   4       83.11       81.45      1.87 o 
   0   9   4      135.29      134.57      2.27 o 
   1   9   4        0.28        0.95      0.80 o 
   2   9   4       69.92       61.00      1.57 o 
   3   9   4       30.37       26.56      1.26 o 
   4   9   4       69.87       66.28      1.93 o 
   5   9   4       42.96       47.46      2.12 o 
   6   9   4       29.60       32.54      2.33 o 
   7   9   4       18.77       28.68      3.17 o 
   8   9   4       16.89       22.08      4.03 o 
 -10  10   4        0.22        4.62      3.28 o 
  -9  10   4        8.89        2.48      2.12 o 
  -8  10   4        0.35       -0.30      1.95 o 
  -7  10   4        4.53        4.39      1.29 o 
  -6  10   4        1.62        2.93      1.16 o 
  -5  10   4        2.58        2.10      1.03 o 
  -4  10   4        3.05        1.31      0.90 o 
  -3  10   4       13.59       11.84      0.97 o 
  -2  10   4        0.03        3.97      1.05 o 
  -1  10   4        1.38        2.88      0.94 o 
   0  10   4        2.19        4.32      0.97 o 
   1  10   4        0.16       -0.10      0.79 o 
   2  10   4        0.91        0.70      0.89 o 
   3  10   4       10.31        9.42      1.09 o 
   4  10   4        0.01        1.58      1.13 o 
   5  10   4        4.59        5.53      1.39 o 
   6  10   4        0.33        0.65      1.58 o 
   7  10   4        1.19        1.59      2.47 o 
   8  10   4        0.26       -2.48      4.76 o 
 -10  11   4       10.73       10.04      3.10 o 
  -9  11   4        1.12        0.06      2.18 o 
  -8  11   4       35.11       31.99      1.98 o 
  -7  11   4       40.12       37.00      1.81 o 
  -6  11   4        2.09        3.09      1.23 o 
  -5  11   4        2.81        5.10      1.20 o 
  -4  11   4       41.47       37.61      1.53 o 
  -3  11   4        9.25        7.34      1.05 o 
  -2  11   4      163.47      167.70      3.22 o 
  -1  11   4       50.47       50.39      1.55 o 
   0  11   4       69.48       63.06      1.72 o 
   1  11   4        0.05        0.14      0.93 o 
   2  11   4       35.18       29.48      1.34 o 
   3  11   4       54.02       52.43      1.67 o 
   4  11   4       24.81       23.79      1.63 o 
   5  11   4       21.21       22.24      1.77 o 
   6  11   4        0.02       -2.08      2.08 o 
   7  11   4       10.14       11.19      3.39 o 
   8  11   4       34.62       32.71      4.72 o 
 -10  12   4        9.90       17.43      3.39 o 
  -9  12   4        9.08        3.29      2.43 o 
  -8  12   4       64.56       69.66      2.48 o 
  -7  12   4       89.59       91.81      2.52 o 
  -6  12   4       73.80       72.74      2.15 o 
  -5  12   4       36.39       32.66      1.60 o 
  -4  12   4      227.11      210.62      3.48 o 
  -3  12   4       42.59       43.10      1.76 o 
  -2  12   4        0.31        4.60      1.00 o 
  -1  12   4        0.02        1.53      1.07 o 
   0  12   4      102.03      104.91      2.22 o 
   1  12   4      158.22      140.04      2.70 o 
   2  12   4       54.53       53.84      1.78 o 
   3  12   4      299.29      301.23      4.71 o 
   4  12   4      184.54      184.05      3.46 o 
   5  12   4       14.75       14.96      1.78 o 
   6  12   4        1.79        2.07      2.54 o 
   7  12   4       59.72       63.22      4.65 o 
   8  12   4       34.34       53.04      7.26 o 
 -10  13   4        1.28       -0.76      4.05 o 
  -9  13   4        7.30        5.55      2.67 o 
  -8  13   4        0.58        2.39      1.86 o 
  -7  13   4        0.00        0.56      1.47 o 
  -6  13   4       16.95       15.57      1.61 o 
  -5  13   4        7.83        8.07      1.40 o 
  -4  13   4       29.10       23.47      1.50 o 
  -3  13   4        4.76        2.99      1.33 o 
  -2  13   4      123.81      117.91      2.47 o 
  -1  13   4       15.50       14.32      1.40 o 
   0  13   4        8.31        6.92      1.17 o 
   1  13   4        2.02        2.12      1.07 o 
   2  13   4        0.01       -0.83      1.01 o 
   3  13   4       48.33       46.83      1.79 o 
   4  13   4        0.88        1.26      1.25 o 
   5  13   4        4.57        5.71      1.79 o 
   6  13   4        3.46        0.96      2.58 o 
   7  13   4       32.07       29.09      4.20 o 
 -10  14   4        1.46        3.51      5.48 o 
  -9  14   4        0.82       -3.15      3.16 o 
  -8  14   4        0.91        3.40      2.67 o 
  -7  14   4        0.07        2.13      1.52 o 
  -6  14   4        0.22        1.30      1.64 o 
  -5  14   4        1.13        1.88      1.25 o 
  -4  14   4        1.60        3.91      1.37 o 
  -3  14   4        6.88        7.11      1.55 o 
  -2  14   4        0.63        1.65      1.34 o 
  -1  14   4        0.11        0.53      1.07 o 
   0  14   4        0.61       -0.06      1.02 o 
   1  14   4        0.06        1.17      1.10 o 
   2  14   4        4.59        2.53      1.21 o 
   3  14   4        1.63        5.45      1.52 o 
   4  14   4       10.92        9.79      2.36 o 
   5  14   4        1.14       -1.80      1.80 o 
   6  14   4        8.46       12.34      3.28 o 
   7  14   4        4.78        9.38      3.71 o 
  -9  15   4        6.99        3.63      2.72 o 
  -8  15   4       28.52       31.73      3.17 o 
  -7  15   4        1.71        0.63      1.64 o 
  -6  15   4        0.91        2.10      1.59 o 
  -5  15   4        0.59        1.47      1.39 o 
  -4  15   4        3.49        2.68      1.34 o 
  -3  15   4        2.42        0.92      1.42 o 
  -2  15   4       32.87       34.04      1.85 o 
  -1  15   4        4.28        4.04      1.14 o 
   0  15   4       74.97       66.75      2.26 o 
   1  15   4       17.69       18.60      1.51 o 
   2  15   4       33.57       31.16      1.74 o 
   3  15   4      139.93      139.97      3.55 o 
   4  15   4        5.59        5.63      2.11 o 
   5  15   4        5.10        3.60      3.18 o 
   6  15   4       10.81       12.09      3.52 o 
   7  15   4       34.73       33.63      5.96 o 
  -9  16   4       54.96       51.51      3.85 o 
  -8  16   4       15.67       16.83      2.97 o 
  -7  16   4      190.24      196.17      4.61 o 
  -6  16   4      101.15      107.43      2.85 o 
  -5  16   4        1.89        0.31      1.45 o 
  -4  16   4       60.03       50.69      2.21 o 
  -3  16   4        4.11        3.74      1.54 o 
  -2  16   4        5.97       11.88      1.88 o 
  -1  16   4       42.46       37.69      1.90 o 
   0  16   4       14.48       15.91      1.65 o 
   1  16   4      238.01      228.54      3.97 o 
   2  16   4       82.35       77.61      2.66 o 
   3  16   4      282.00      287.67      5.64 o 
   4  16   4      149.30      141.02      4.74 o 
   5  16   4        0.02       -1.83      3.56 o 
   6  16   4        4.90       -3.95      3.95 o 
  -9  17   4        1.37        1.02      4.28 o 
  -8  17   4        4.74        3.50      2.80 o 
  -7  17   4        2.61        4.42      2.55 o 
  -6  17   4        4.76        5.87      1.82 o 
  -5  17   4        0.14       -1.44      1.49 o 
  -4  17   4       22.28       22.40      2.22 o 
  -3  17   4        0.72       -1.11      1.54 o 
  -2  17   4      107.14       98.81      3.11 o 
  -1  17   4        4.10        1.98      1.44 o 
   0  17   4        0.53        0.02      1.19 o 
   1  17   4        0.00       -1.06      1.49 o 
   2  17   4        0.26       -0.52      1.41 o 
   3  17   4       20.00       19.80      2.44 o 
   4  17   4        0.17        4.93      3.25 o 
   5  17   4        1.95        5.65      3.41 o 
   6  17   4        0.08       -3.08      3.08 o 
  -8  18   4        0.35        4.62      2.85 o 
  -7  18   4        0.04       -1.64      2.54 o 
  -6  18   4        0.17       -1.04      2.07 o 
  -5  18   4        0.75       -0.20      1.68 o 
  -4  18   4        0.63        0.41      1.80 o 
  -3  18   4        8.29        6.88      1.82 o 
  -2  18   4        0.13        2.68      1.80 o 
  -1  18   4        0.26       -0.55      1.29 o 
   0  18   4        0.20        0.04      1.57 o 
   1  18   4        0.00        1.12      1.39 o 
   2  18   4        0.29        2.17      1.58 o 
   3  18   4        1.99        6.17      2.24 o 
   4  18   4        2.28        3.13      4.35 o 
   5  18   4        0.97       -1.64      4.59 o 
   6  18   4        1.16        5.10      7.93 o 
  -8  19   4       23.01       26.42      3.78 o 
  -7  19   4        6.68        6.58      2.87 o 
  -6  19   4        0.01        0.98      2.67 o 
  -5  19   4        0.33        0.24      2.09 o 
  -4  19   4       16.76       15.68      2.38 o 
  -3  19   4        2.79        1.91      1.85 o 
  -2  19   4       58.21       54.48      2.78 o 
  -1  19   4       13.45       14.95      2.31 o 
   0  19   4       13.97       14.44      2.07 o 
   1  19   4        0.00        0.91      1.63 o 
   2  19   4       20.35       20.24      2.15 o 
   3  19   4       36.03       35.03      4.28 o 
   4  19   4        8.91       10.69      3.53 o 
   5  19   4        0.04       -2.31      6.06 o 
  -8  20   4        0.61       -0.87      6.27 o 
  -7  20   4       11.11       16.41      3.87 o 
  -6  20   4      112.74      117.72      5.19 o 
  -5  20   4       84.41       88.34      4.52 o 
  -4  20   4       17.44       13.66      2.68 o 
  -3  20   4       84.26       88.16      4.03 o 
  -2  20   4        0.09        2.85      2.37 o 
  -1  20   4       28.82       29.39      2.73 o 
   0  20   4       30.33       28.23      2.33 o 
   1  20   4        9.69        6.49      2.34 o 
   2  20   4        7.63        7.60      5.36 o 
   3  20   4       32.26       38.37      4.42 o 
   4  20   4       21.99       19.19      3.97 o 
   5  20   4       12.42       13.61      6.95 o 
  -7  21   4        2.09       -6.01      6.01 o 
  -6  21   4        5.27        7.98      3.31 o 
  -5  21   4        0.00        1.07      2.81 o 
  -4  21   4        2.89        6.00      3.46 o 
  -3  21   4        0.09        2.42      3.10 o 
  -2  21   4        3.47        2.85      2.17 o 
  -1  21   4        3.67        4.02      2.55 o 
   0  21   4       20.00       18.73      2.44 o 
   1  21   4        0.44        1.40      5.07 o 
   2  21   4       27.64       29.38      7.33 o 
   3  21   4        7.77        8.06      3.78 o 
   4  21   4       18.46       21.09      4.34 o 
  -6  22   4        0.52       -1.18      4.32 o 
  -5  22   4        1.45        2.32      3.04 o 
  -4  22   4        1.26        1.81      3.52 o 
  -3  22   4        6.83        4.29      3.37 o 
  -2  22   4        1.39        5.05      3.47 o 
  -1  22   4        0.46       -2.39      2.39 o 
   0  22   4        5.44        7.04      3.44 o 
   1  22   4        0.50        4.21      5.17 o 
   2  22   4        4.82       10.41      6.83 o 
   3  22   4        9.71        4.26      6.54 o 
   4  22   4        1.12        1.68      3.86 o 
  -5  23   4        0.78        2.88      4.10 o 
  -4  23   4       28.81       23.19      4.31 o 
  -3  23   4        3.67        4.02      4.77 o 
  -2  23   4       56.60       53.46      4.94 o 
  -1  23   4       20.36       23.19      4.06 o 
   0  23   4        1.00        0.41      3.79 o 
   1  23   4        6.40        1.71      6.54 o 
   2  23   4        8.68       -1.27      5.94 o 
   3  23   4        3.26       -0.02      6.49 o 
  -4  24   4       32.51       29.37      4.96 o 
  -3  24   4       58.14       55.34      5.25 o 
  -2  24   4        6.15       10.85      8.50 o 
  -1  24   4       21.43       17.42      4.72 o 
   0  24   4       24.83       19.59      7.65 o 
   1  24   4        2.28        1.42      7.14 o 
   2  24   4        2.79        1.44      5.87 o 
  -3  25   4        0.10        2.36      4.57 o 
  -2  25   4        1.32        4.09      4.33 o 
  -1  25   4        1.38       -3.52      3.52 o 
   0  25   4        7.23       15.70      7.19 o 
 -11   1   5       66.35       76.58      6.24 o 
 -10   1   5        1.83        1.70      3.29 o 
  -9   1   5      115.28      112.04      3.71 o 
  -8   1   5       14.34       14.12      2.17 o 
  -7   1   5       21.57       18.92      1.96 o 
  -6   1   5       46.10       44.69      1.74 o 
  -5   1   5      179.44      182.09      2.62 o 
  -4   1   5       87.76       91.73      1.41 o 
  -3   1   5      284.47      276.62      2.92 o 
  -2   1   5      172.77      164.48      2.02 o 
  -1   1   5      172.98      174.90      2.64 o 
   0   1   5        4.63        2.56      0.90 o 
   1   1   5      126.69      110.28      2.07 o 
   2   1   5      273.35      241.65      3.61 o 
   3   1   5       48.07       36.41      1.55 o 
   4   1   5      178.98      163.06      3.12 o 
   5   1   5       50.48       49.56      2.23 o 
   6   1   5       41.13       37.78      2.76 o 
   7   1   5       14.78       12.67      2.57 o 
   8   1   5      129.03      145.12      5.13 o 
 -11   2   5      155.84      169.64      8.17 o 
 -10   2   5        8.02       10.26      3.13 o 
  -9   2   5       47.68       56.16      3.09 o 
  -8   2   5       30.58       37.13      2.45 o 
  -7   2   5      113.96       99.48      3.02 o 
  -6   2   5       86.93       75.97      2.03 o 
  -5   2   5       31.91       35.53      1.25 o 
  -4   2   5      172.12      152.88      2.12 o 
  -3   2   5      228.03      287.35      3.14 o 
  -2   2   5        1.14        7.10      0.73 o 
  -1   2   5      622.79      668.74      8.72 o 
   0   2   5      632.87      692.67      9.02 o 
   1   2   5        4.48        8.25      1.03 o 
   2   2   5      153.23      151.35      2.77 o 
   3   2   5      130.05      139.29      2.73 o 
   4   2   5       68.26       85.16      2.25 o 
   5   2   5        5.89        8.25      1.71 o 
   6   2   5       33.75       30.36      2.65 o 
   7   2   5        3.41        4.76      2.38 o 
   8   2   5       57.13       65.93      4.04 o 
 -11   3   5       15.66       24.93      8.13 o 
 -10   3   5        0.06        1.39      2.65 o 
  -9   3   5       25.13       23.27      2.77 o 
  -8   3   5       14.10       13.94      2.13 o 
  -7   3   5        0.59        0.33      1.32 o 
  -6   3   5       44.71       43.44      1.71 o 
  -5   3   5      293.42      293.84      3.58 o 
  -4   3   5       90.54       95.55      1.70 o 
  -3   3   5      336.07      336.02      3.59 o 
  -2   3   5      203.35      199.58      2.44 o 
  -1   3   5      160.14      151.83      2.52 o 
   0   3   5        6.93        5.90      0.96 o 
   1   3   5      183.90      157.35      2.81 o 
   2   3   5      371.66      323.01      4.94 o 
   3   3   5       18.21       13.64      1.30 o 
   4   3   5       61.99       53.41      1.89 o 
   5   3   5       26.10       27.24      1.87 o 
   6   3   5        2.13        2.80      1.89 o 
   7   3   5       14.21       10.68      2.60 o 
   8   3   5       62.31       73.43      4.20 o 
 -11   4   5        6.15        8.97      4.71 o 
 -10   4   5        2.02        3.33      2.86 o 
  -9   4   5        3.81        4.52      2.36 o 
  -8   4   5        3.16        2.16      1.85 o 
  -7   4   5        0.12       -1.43      1.44 o 
  -6   4   5        1.50        3.31      1.18 o 
  -5   4   5        0.31       10.92      1.41 o 
  -4   4   5        0.02        0.79      0.77 o 
  -3   4   5        1.04        4.94      0.75 o 
  -2   4   5        2.04        3.86      0.72 o 
  -1   4   5        0.24        3.81      0.88 o 
   0   4   5        3.98        2.12      0.97 o 
   1   4   5        3.62        6.93      1.08 o 
   2   4   5        0.88       17.42      3.06 o 
   3   4   5        0.10        1.10      1.03 o 
   4   4   5        0.77       -0.18      1.17 o 
   5   4   5        0.34        1.52      1.43 o 
   6   4   5        1.73        3.08      1.73 o 
   7   4   5        0.95        3.26      2.40 o 
   8   4   5        4.49       11.72      6.00 o 
 -11   5   5       31.67       43.42      8.97 o 
 -10   5   5        0.05        2.23      2.82 o 
  -9   5   5       55.79       58.09      3.39 o 
  -8   5   5       18.86       17.25      2.01 o 
  -7   5   5        5.31        3.26      1.57 o 
  -6   5   5       48.24       50.44      1.89 o 
  -5   5   5      124.54      127.10      2.34 o 
  -4   5   5       55.69       57.93      1.47 o 
  -3   5   5      117.54      120.61      2.14 o 
  -2   5   5      121.75      122.18      2.04 o 
  -1   5   5      306.94      295.35      4.21 o 
   0   5   5        0.20        0.83      0.90 o 
   1   5   5      252.23      222.56      3.45 o 
   2   5   5      473.52      428.82      6.32 o 
   3   5   5        0.93        0.10      1.02 o 
   4   5   5       14.55       11.59      1.45 o 
   5   5   5       14.65       16.27      1.78 o 
   6   5   5        3.02        0.30      1.57 o 
   7   5   5        7.85        6.07      2.40 o 
   8   5   5       24.03       31.55      4.73 o 
 -10   6   5        8.20        9.24      3.27 o 
  -9   6   5       25.00       20.72      2.77 o 
  -8   6   5        8.92       12.30      2.19 o 
  -7   6   5       51.40       57.59      2.44 o 
  -6   6   5       12.83       12.16      1.22 o 
  -5   6   5      745.84      732.12      9.21 o 
  -4   6   5        6.08       10.26      1.19 o 
  -3   6   5      154.08      147.26      2.63 o 
  -2   6   5      267.24      249.62      3.35 o 
  -1   6   5        0.45        8.42      1.02 o 
   0   6   5        6.44        7.62      0.97 o 
   1   6   5      270.03      274.42      4.75 o 
   2   6   5      890.63      933.26     12.88 o 
   3   6   5       12.27       12.89      1.30 o 
   4   6   5       35.16       29.75      1.65 o 
   5   6   5       23.02       24.37      1.92 o 
   6   6   5        6.99        9.47      1.98 o 
   7   6   5        1.84        1.11      2.22 o 
 -10   7   5        0.28       -1.38      2.72 o 
  -9   7   5        8.00        5.59      2.25 o 
  -8   7   5       23.44       23.59      2.54 o 
  -7   7   5        2.40        2.80      1.22 o 
  -6   7   5       87.52       86.38      2.20 o 
  -5   7   5      214.80      206.00      3.42 o 
  -4   7   5       18.20       18.62      1.27 o 
  -3   7   5      160.76      153.35      2.73 o 
  -2   7   5       65.48       63.62      1.78 o 
  -1   7   5      198.02      187.84      3.00 o 
   0   7   5        9.53       10.73      1.12 o 
   1   7   5      213.64      184.06      3.20 o 
   2   7   5      608.80      565.55      8.13 o 
   3   7   5        5.01        3.31      1.19 o 
   4   7   5        0.90        2.24      1.60 o 
   5   7   5        9.99       11.83      1.78 o 
   6   7   5       27.79       30.61      2.36 o 
   7   7   5       10.93       11.62      2.95 o 
 -10   8   5        0.11        0.54      2.79 o 
  -9   8   5        0.45        2.65      2.44 o 
  -8   8   5        0.11        2.64      2.14 o 
  -7   8   5        2.13        3.14      1.36 o 
  -6   8   5        1.37        1.96      1.13 o 
  -5   8   5        0.00        8.67      1.32 o 
  -4   8   5        4.31        4.55      1.09 o 
  -3   8   5        1.70        5.59      1.07 o 
  -2   8   5        1.39        4.09      1.18 o 
  -1   8   5        3.32        8.50      1.18 o 
   0   8   5       13.66       12.71      1.14 o 
   1   8   5        8.15       14.65      1.77 o 
   2   8   5        4.28       28.27      4.55 o 
   3   8   5        6.68        6.18      1.30 o 
   4   8   5        0.15       -1.30      1.30 o 
   5   8   5        4.07        2.62      1.61 o 
   6   8   5        0.29        0.81      2.24 o 
   7   8   5        0.43       -0.13      2.69 o 
 -10   9   5        0.11        4.30      3.35 o 
  -9   9   5       10.28       15.12      3.44 o 
  -8   9   5        9.17        9.79      1.88 o 
  -7   9   5        4.43        5.13      1.52 o 
  -6   9   5       13.83       14.87      1.47 o 
  -5   9   5      157.91      154.04      3.16 o 
  -4   9   5       83.17       77.87      2.01 o 
  -3   9   5       86.03       79.90      1.97 o 
  -2   9   5      110.41      106.20      2.54 o 
  -1   9   5      267.86      264.25      3.97 o 
   0   9   5        0.84        0.85      1.02 o 
   1   9   5      258.23      237.10      3.66 o 
   2   9   5      419.79      398.12      6.02 o 
   3   9   5        3.48        5.15      1.38 o 
   4   9   5        0.22       -1.28      1.28 o 
   5   9   5        3.75        4.43      1.72 o 
   6   9   5       14.37       15.20      2.68 o 
   7   9   5        2.99       -1.24      2.52 o 
 -10  10   5       24.44       27.53      3.54 o 
  -9  10   5        7.51        6.26      3.09 o 
  -8  10   5        0.51        0.24      2.06 o 
  -7  10   5        9.85       10.84      1.74 o 
  -6  10   5        0.00        1.14      1.24 o 
  -5  10   5      329.41      311.63      5.15 o 
  -4  10   5        0.11        0.54      1.19 o 
  -3  10   5       23.60       28.55      1.51 o 
  -2  10   5      199.63      186.10      3.58 o 
  -1  10   5       33.39       33.92      1.51 o 
   0  10   5       15.43       16.44      1.44 o 
   1  10   5       85.10       95.09      2.12 o 
   2  10   5      436.49      483.16      7.13 o 
   3  10   5       16.36       15.53      1.53 o 
   4  10   5        3.23        3.67      1.54 o 
   5  10   5       23.40       24.94      2.17 o 
   6  10   5        0.81        0.53      2.52 o 
   7  10   5        0.33        0.20      2.75 o 
 -10  11   5        3.89        5.58      5.99 o 
  -9  11   5       47.44       50.55      4.23 o 
  -8  11   5        3.49        2.83      2.17 o 
  -7  11   5       17.27       15.85      1.79 o 
  -6  11   5       46.58       48.24      1.98 o 
  -5  11   5       65.60       68.81      2.51 o 
  -4  11   5       12.39       10.83      1.49 o 
  -3  11   5       72.64       67.90      1.93 o 
  -2  11   5       42.04       41.14      1.82 o 
  -1  11   5      105.50       98.74      2.40 o 
   0  11   5        0.01       -0.47      1.08 o 
   1  11   5      127.92      121.49      2.68 o 
   2  11   5      260.79      243.43      3.86 o 
   3  11   5        8.29        6.90      1.55 o 
   4  11   5       14.44       17.29      1.95 o 
   5  11   5        7.12        7.92      2.20 o 
   6  11   5        0.00       -1.07      2.36 o 
   7  11   5        5.68        6.27      5.43 o 
 -10  12   5        0.91       -0.67      5.77 o 
  -9  12   5        1.52        7.67      3.66 o 
  -8  12   5        0.06       -1.84      1.93 o 
  -7  12   5        3.93        4.81      1.71 o 
  -6  12   5        2.09        2.88      1.60 o 
  -5  12   5        0.08        3.54      1.55 o 
  -4  12   5       14.29       11.29      1.66 o 
  -3  12   5        4.06        6.72      1.38 o 
  -2  12   5        0.67        1.67      1.28 o 
  -1  12   5        7.08        7.38      1.38 o 
   0  12   5        4.26        6.23      1.31 o 
   1  12   5        3.40        5.53      1.30 o 
   2  12   5        0.02        8.03      1.44 o 
   3  12   5        0.24        0.35      1.49 o 
   4  12   5        4.46        6.68      1.82 o 
   5  12   5        0.09       -1.50      2.11 o 
   6  12   5        6.85        9.84      3.51 o 
   7  12   5        2.19        2.72      5.60 o 
  -9  13   5       28.59       31.35      3.57 o 
  -8  13   5       12.57       11.07      2.66 o 
  -7  13   5        0.00        2.12      1.62 o 
  -6  13   5       21.61       22.49      2.10 o 
  -5  13   5      112.88      117.56      3.03 o 
  -4  13   5       20.40       18.90      1.75 o 
  -3  13   5      123.82      125.26      3.40 o 
  -2  13   5       28.59       33.72      1.87 o 
  -1  13   5       39.52       37.92      1.81 o 
   0  13   5        0.12        0.55      1.41 o 
   1  13   5       43.06       37.17      1.87 o 
   2  13   5      147.31      141.05      3.12 o 
   3  13   5       10.81        9.79      1.85 o 
   4  13   5       35.09       38.33      3.02 o 
   5  13   5       23.76       22.86      2.84 o 
   6  13   5        7.24       10.20      3.76 o 
   7  13   5        7.04        9.23      5.94 o 
  -9  14   5       37.71       40.39      3.90 o 
  -8  14   5        2.31        5.80      2.50 o 
  -7  14   5       85.36       81.06      4.30 o 
  -6  14   5       30.20       35.59      2.40 o 
  -5  14   5        0.06        2.85      1.62 o 
  -4  14   5       72.76       82.27      2.63 o 
  -3  14   5       76.17       71.02      2.77 o 
  -2  14   5        0.11        0.63      1.20 o 
  -1  14   5      232.30      227.28      4.06 o 
   0  14   5      177.20      182.73      3.80 o 
   1  14   5        1.15        3.74      1.44 o 
   2  14   5       40.80       51.35      2.20 o 
   3  14   5       68.41       67.01      2.63 o 
   4  14   5       43.51       45.49      3.55 o 
   5  14   5        3.26        1.59      3.70 o 
   6  14   5       16.71       10.44      3.85 o 
  -9  15   5       35.73       43.29      7.55 o 
  -8  15   5        0.00        1.35      2.47 o 
  -7  15   5       12.89       13.76      3.16 o 
  -6  15   5        6.47        7.00      1.91 o 
  -5  15   5       44.60       44.84      2.38 o 
  -4  15   5       51.87       49.28      2.41 o 
  -3  15   5       46.68       43.52      2.45 o 
  -2  15   5      106.79      108.57      2.93 o 
  -1  15   5       51.61       52.00      2.31 o 
   0  15   5       38.36       36.50      2.06 o 
   1  15   5       95.03       92.98      2.60 o 
   2  15   5       47.46       42.94      2.32 o 
   3  15   5        2.33       -0.24      1.70 o 
   4  15   5       49.81       50.20      5.65 o 
   5  15   5        2.45        2.38      4.18 o 
  -9  16   5        0.14       -2.52      6.68 o 
  -8  16   5        3.71        4.86      3.37 o 
  -7  16   5        1.27        0.48      2.51 o 
  -6  16   5        0.00        1.75      2.51 o 
  -5  16   5        0.01        1.99      1.80 o 
  -4  16   5        8.31        7.94      2.09 o 
  -3  16   5        1.49        2.04      1.72 o 
  -2  16   5        1.16        3.17      1.81 o 
  -1  16   5        5.95        6.04      1.65 o 
   0  16   5        1.38        1.31      1.54 o 
   1  16   5        0.71        1.07      1.66 o 
   2  16   5        0.71        3.24      1.74 o 
   3  16   5        1.93        2.17      2.41 o 
   4  16   5        4.48        3.70      4.64 o 
   5  16   5        6.05       10.70      5.17 o 
  -8  17   5       18.65       20.22      3.90 o 
  -7  17   5        0.05       -2.68      2.68 o 
  -6  17   5       18.82       20.49      3.49 o 
  -5  17   5       65.37       71.55      4.11 o 
  -4  17   5       10.57        7.67      2.17 o 
  -3  17   5       67.74       71.25      3.04 o 
  -2  17   5       17.51       20.54      2.33 o 
  -1  17   5       17.86       17.27      1.77 o 
   0  17   5        0.05       -1.08      1.58 o 
   1  17   5       20.27       18.53      2.16 o 
   2  17   5       73.76       72.08      3.26 o 
   3  17   5        9.78       10.38      2.77 o 
   4  17   5       20.69       26.93      5.60 o 
   5  17   5       22.75       28.59      6.27 o 
  -7  18   5       10.33        7.57      3.21 o 
  -6  18   5       54.64       57.36      4.19 o 
  -5  18   5       29.25       28.60      3.44 o 
  -4  18   5       61.14       61.80      3.43 o 
  -3  18   5        0.01        1.28      1.97 o 
  -2  18   5        1.52        2.24      1.97 o 
  -1  18   5       43.30       45.65      2.59 o 
   0  18   5       47.68       50.54      2.41 o 
   1  18   5        3.07        3.39      2.22 o 
   2  18   5       56.73       56.41      5.07 o 
   3  18   5       26.68       23.48      4.03 o 
   4  18   5        6.92        4.24      3.64 o 
  -7  19   5        0.13       -0.38      3.53 o 
  -6  19   5       16.82       16.73      3.54 o 
  -5  19   5       48.20       46.04      3.71 o 
  -4  19   5        9.28        8.93      3.22 o 
  -3  19   5       36.72       38.06      3.63 o 
  -2  19   5       27.37       29.74      2.75 o 
  -1  19   5       17.45       18.95      2.66 o 
   0  19   5        4.33        4.23      2.11 o 
   1  19   5       50.45       45.23      4.50 o 
   2  19   5       70.81       69.87      5.43 o 
   3  19   5        2.91       -0.78      3.28 o 
   4  19   5        1.77        1.63      4.26 o 
  -7  20   5        1.79       -3.22      6.68 o 
  -6  20   5        0.76       -0.85      2.84 o 
  -5  20   5        0.00        4.75      3.07 o 
  -4  20   5        5.67        6.26      3.00 o 
  -3  20   5        1.73        0.23      2.73 o 
  -2  20   5        0.27        1.58      2.75 o 
  -1  20   5        3.24        5.93      3.33 o 
   0  20   5       11.91        4.81      2.60 o 
   1  20   5        6.15        8.58      2.96 o 
   2  20   5        2.80        4.23      6.92 o 
   3  20   5        2.50       -0.07      6.90 o 
   4  20   5        0.00        1.91      4.38 o 
  -6  21   5        0.31       -5.84      6.13 o 
  -5  21   5       29.23       27.99      4.12 o 
  -4  21   5       26.77       25.32      3.91 o 
  -3  21   5       11.39       12.76      4.55 o 
  -2  21   5       26.55       27.48      4.60 o 
  -1  21   5       43.95       45.07      4.91 o 
   0  21   5        0.50        4.15      3.85 o 
   1  21   5       55.33       48.73      5.05 o 
   2  21   5       53.65       44.96      8.08 o 
   3  21   5        1.60        2.79      6.59 o 
  -6  22   5        4.86       -0.12      7.57 o 
  -5  22   5       85.29       81.33      5.08 o 
  -4  22   5        1.89       -2.99      2.99 o 
  -3  22   5       36.59       39.98      5.17 o 
  -2  22   5       34.19       38.43      5.00 o 
  -1  22   5        0.00       -0.06      4.94 o 
   0  22   5        0.28        1.84      3.75 o 
   1  22   5       19.71       18.51      7.48 o 
   2  22   5       91.41      110.50     10.65 o 
  -3  23   5       22.74       30.55      5.28 o 
  -2  23   5        0.05        4.75      3.86 o 
  -1  23   5        1.84       -0.10      3.81 o 
   0  23   5        1.97        1.93      4.25 o 
   1  23   5       14.56        8.75      7.67 o 
  -2  24   5        0.31        0.58      5.07 o 
  -1  24   5        0.80       -1.88      5.10 o 
 -10   0   6        4.53        0.65      5.19 o 
  -9   0   6      138.45      155.65      9.95 o 
  -8   0   6       88.50       87.13      9.40 o 
  -7   0   6       49.52       48.14      3.44 o 
  -6   0   6      253.58      227.73      4.57 o 
  -5   0   6      341.44      373.08      6.34 o 
  -4   0   6      190.61      194.16      3.78 o 
  -3   0   6       13.93       12.17      1.38 o 
  -2   0   6       14.95       27.95      2.09 o 
  -1   0   6      697.14      784.62     14.51 o 
   0   0   6      772.76      815.30     15.04 o 
   1   0   6      163.77      176.03      5.08 o 
   2   0   6      194.40      221.92      5.93 o 
   3   0   6       45.53       49.53      3.38 o 
   4   0   6       88.41       92.08      4.05 o 
   5   0   6        4.78        0.76      2.44 o 
   6   0   6        4.88        3.00      3.26 o 
   7   0   6       28.25       33.39      7.89 o 
 -10   1   6       20.47       24.67      4.53 o 
  -9   1   6       27.79       29.77      4.37 o 
  -8   1   6       16.90       18.53      2.62 o 
  -7   1   6        1.80        0.54      1.80 o 
  -6   1   6        6.24        6.28      1.31 o 
  -5   1   6        3.22        5.57      0.98 o 
  -4   1   6      111.16       97.09      1.83 o 
  -3   1   6      114.59      100.14      1.75 o 
  -2   1   6      333.80      301.85      4.21 o 
  -1   1   6        5.57        4.87      1.28 o 
   0   1   6      123.44      109.38      2.44 o 
   1   1   6      125.84      112.77      2.49 o 
   2   1   6       40.74       43.39      1.99 o 
   3   1   6       23.21       20.19      1.81 o 
   4   1   6        1.16        1.26      1.64 o 
   5   1   6       13.25       13.99      2.26 o 
   6   1   6       45.24       47.90      3.30 o 
   7   1   6        0.42        2.45      4.47 o 
 -10   2   6        2.11       -2.90      3.82 o 
  -9   2   6        0.31        5.35      2.85 o 
  -8   2   6        2.71        0.63      1.91 o 
  -7   2   6        0.35        0.82      1.73 o 
  -6   2   6        0.38        2.09      1.26 o 
  -5   2   6        1.69       -0.16      0.93 o 
  -4   2   6        0.07        4.95      1.06 o 
  -3   2   6        1.56        2.58      0.90 o 
  -2   2   6        0.05        4.05      1.22 o 
  -1   2   6        0.39        0.03      1.00 o 
   0   2   6        0.11        2.80      1.16 o 
   1   2   6        0.31        2.50      1.17 o 
   2   2   6        0.00        1.30      1.18 o 
   3   2   6        0.00       -0.69      1.30 o 
   4   2   6        0.20       -0.57      1.45 o 
   5   2   6        0.03       -1.77      1.77 o 
   6   2   6        0.94       -1.37      2.26 o 
   7   2   6        0.01        0.08      4.49 o 
 -10   3   6       12.99       11.63      3.33 o 
  -9   3   6       49.09       48.51      4.04 o 
  -8   3   6       33.52       34.82      2.61 o 
  -7   3   6        0.61        2.18      1.44 o 
  -6   3   6       30.12       28.58      1.75 o 
  -5   3   6        0.21       -0.89      0.89 o 
  -4   3   6      199.85      180.59      2.49 o 
  -3   3   6       61.06       51.00      1.62 o 
  -2   3   6      182.10      159.41      3.00 o 
  -1   3   6       11.68       10.50      1.27 o 
   0   3   6       47.93       39.92      1.74 o 
   1   3   6      120.30      105.47      2.47 o 
   2   3   6        9.41       13.07      1.47 o 
   3   3   6       27.43       26.01      1.83 o 
   4   3   6       15.44       13.97      2.01 o 
   5   3   6       14.76       15.16      2.38 o 
   6   3   6       17.61       22.04      3.03 o 
   7   3   6        1.80        0.59      4.49 o 
 -10   4   6        0.16        1.76      3.18 o 
  -9   4   6       17.30       21.27      3.29 o 
  -8   4   6       17.02       14.37      2.35 o 
  -7   4   6        8.05        4.83      1.46 o 
  -6   4   6       45.83       38.42      1.76 o 
  -5   4   6       43.45       50.36      1.99 o 
  -4   4   6        0.64        6.66      1.21 o 
  -3   4   6      217.95      212.53      3.56 o 
  -2   4   6      388.19      404.78      6.09 o 
  -1   4   6      273.95      308.69      4.85 o 
   0   4   6       96.59      105.28      2.29 o 
   1   4   6      231.49      240.30      4.08 o 
   2   4   6        0.04        0.47      1.12 o 
   3   4   6       27.67       29.90      1.83 o 
   4   4   6        1.14        4.41      1.58 o 
   5   4   6        0.00        0.52      1.90 o 
   6   4   6       36.13       31.79      3.30 o 
   7   4   6       43.52       44.84      8.46 o 
 -10   5   6       21.99       28.45      4.06 o 
  -9   5   6        0.56        2.07      2.63 o 
  -8   5   6       10.33       10.80      1.87 o 
  -7   5   6       22.89       22.65      2.01 o 
  -6   5   6        5.24        8.22      1.55 o 
  -5   5   6       10.01       11.14      1.34 o 
  -4   5   6      129.77      117.08      2.47 o 
  -3   5   6       99.39       91.04      2.06 o 
  -2   5   6      182.26      167.21      3.12 o 
  -1   5   6       11.33        9.78      1.27 o 
   0   5   6       15.42       13.73      1.29 o 
   1   5   6      123.05      116.36      2.63 o 
   2   5   6        8.17        8.29      1.42 o 
   3   5   6       20.64       18.76      1.67 o 
   4   5   6       92.48       94.29      2.69 o 
   5   5   6       28.83       28.54      2.53 o 
   6   5   6        0.11       -2.01      2.22 o 
   7   5   6        9.80       14.76      7.24 o 
 -10   6   6        0.75        3.30      3.09 o 
  -9   6   6        0.16        1.23      2.75 o 
  -8   6   6        1.35        0.92      2.09 o 
  -7   6   6        0.81        2.64      1.74 o 
  -6   6   6        0.08        0.42      1.40 o 
  -5   6   6        2.17        2.27      1.17 o 
  -4   6   6        0.24        2.37      1.18 o 
  -3   6   6        1.25        3.36      1.23 o 
  -2   6   6        0.00        2.39      1.21 o 
  -1   6   6        0.09       -0.35      1.06 o 
   0   6   6        4.50        2.31      1.22 o 
   1   6   6        4.04        8.73      1.38 o 
   2   6   6        0.15        0.52      1.26 o 
   3   6   6        4.76        2.75      1.43 o 
   4   6   6        0.01        6.78      1.87 o 
   5   6   6        2.25        2.86      2.01 o 
   6   6   6        0.04        0.61      2.53 o 
   7   6   6        0.35        1.59      7.12 o 
 -10   7   6       19.72       20.71      4.31 o 
  -9   7   6        8.55        9.39      2.95 o 
  -8   7   6       11.55       13.64      2.80 o 
  -7   7   6        4.26        2.58      1.92 o 
  -6   7   6        9.45        9.44      1.76 o 
  -5   7   6        0.02       -1.28      1.28 o 
  -4   7   6      129.21      119.31      2.60 o 
  -3   7   6       11.53        9.46      1.33 o 
  -2   7   6      106.84       95.58      2.67 o 
  -1   7   6       56.40       54.31      1.88 o 
   0   7   6        0.45        0.35      1.17 o 
   1   7   6      164.18      151.73      4.20 o 
   2   7   6       25.02       21.03      1.72 o 
   3   7   6       13.28       13.87      1.73 o 
   4   7   6      132.76      123.73      3.26 o 
   5   7   6       15.24       14.80      2.54 o 
   6   7   6        7.05        2.93      2.48 o 
 -10   8   6       16.31       25.90      7.67 o 
  -9   8   6        0.99        0.30      2.92 o 
  -8   8   6        5.46        8.71      2.96 o 
  -7   8   6       69.74       62.33      2.65 o 
  -6   8   6       11.19       15.45      1.92 o 
  -5   8   6        0.04       -0.53      1.42 o 
  -4   8   6      117.23      108.19      2.75 o 
  -3   8   6      285.62      288.00      5.33 o 
  -2   8   6      853.70      864.39     12.20 o 
  -1   8   6      135.88      145.54      3.22 o 
   0   8   6        3.54        4.28      1.34 o 
   1   8   6      209.55      220.45      3.66 o 
   2   8   6       61.46       60.77      2.24 o 
   3   8   6       19.42       22.96      1.89 o 
   4   8   6       18.43       23.80      2.16 o 
   5   8   6        0.54        0.86      2.11 o 
   6   8   6       68.60       59.35      3.85 o 
 -10   9   6       16.74       22.29      7.96 o 
  -9   9   6       11.85       10.12      3.49 o 
  -8   9   6       19.62       14.53      3.89 o 
  -7   9   6        2.34        1.91      1.82 o 
  -6   9   6       25.59       25.48      2.00 o 
  -5   9   6        0.83        1.43      1.38 o 
  -4   9   6      186.77      177.57      3.55 o 
  -3   9   6       64.64       58.70      2.26 o 
  -2   9   6       56.64       48.55      1.94 o 
  -1   9   6        7.95        6.62      1.77 o 
   0   9   6        0.02        0.18      1.42 o 
   1   9   6       67.60       64.47      2.22 o 
   2   9   6       22.55       19.76      1.78 o 
   3   9   6       21.07       21.05      1.94 o 
   4   9   6       89.70       89.11      3.24 o 
   5   9   6       27.02       27.40      2.93 o 
   6   9   6        1.20        3.72      2.84 o 
 -10  10   6        0.60        2.72      6.11 o 
  -9  10   6        0.37       -1.94      2.99 o 
  -8  10   6        0.41       -2.34      3.06 o 
  -7  10   6        1.06        0.86      2.34 o 
  -6  10   6        6.06        5.12      1.79 o 
  -5  10   6        0.02       -0.12      1.39 o 
  -4  10   6        0.32        3.54      1.38 o 
  -3  10   6        2.41        0.83      1.35 o 
  -2  10   6        0.00        2.40      1.35 o 
  -1  10   6        3.76        3.03      1.40 o 
   0  10   6        9.83        7.56      1.69 o 
   1  10   6        2.04        5.68      1.82 o 
   2  10   6        0.02        0.28      1.31 o 
   3  10   6        4.23        4.63      1.68 o 
   4  10   6        2.40        5.73      2.23 o 
   5  10   6        1.44        2.44      3.07 o 
   6  10   6        3.22        6.02      3.84 o 
  -9  11   6        6.15       10.91      4.50 o 
  -8  11   6        6.77        9.15      3.58 o 
  -7  11   6        7.89        7.42      2.53 o 
  -6  11   6        4.80        7.63      1.85 o 
  -5  11   6        4.67        4.21      1.76 o 
  -4  11   6       66.51       61.79      2.26 o 
  -3  11   6       27.97       25.39      2.20 o 
  -2  11   6       95.89       87.85      2.53 o 
  -1  11   6       12.52       14.43      1.80 o 
   0  11   6        7.86        6.80      1.68 o 
   1  11   6       67.95       65.93      2.51 o 
   2  11   6        0.14       -1.37      1.37 o 
   3  11   6       15.81       14.48      2.14 o 
   4  11   6       34.47       36.11      2.86 o 
   5  11   6        7.36        6.31      2.57 o 
   6  11   6        0.16        3.24      4.00 o 
  -9  12   6       35.95       40.78      5.75 o 
  -8  12   6        1.62        3.49      2.96 o 
  -7  12   6        5.85        8.36      3.08 o 
  -6  12   6       10.89       10.86      1.99 o 
  -5  12   6      115.90      114.11      3.09 o 
  -4  12   6        3.05        8.72      2.63 o 
  -3  12   6       18.31       18.06      2.08 o 
  -2  12   6      112.65      115.91      2.87 o 
  -1  12   6      220.08      228.70      4.55 o 
   0  12   6      114.76      114.81      3.42 o 
   1  12   6       97.20      101.69      3.00 o 
   2  12   6        8.52       11.66      1.90 o 
   3  12   6       14.49       12.32      3.44 o 
   4  12   6        8.35       13.86      3.33 o 
   5  12   6        0.47        2.54      2.56 o 
   6  12   6       11.55       15.03      5.21 o 
  -8  13   6        8.87        8.44      4.25 o 
  -7  13   6        3.87        4.37      2.99 o 
  -6  13   6        7.10        5.73      2.35 o 
  -5  13   6        3.30        3.52      1.77 o 
  -4  13   6       67.43       60.86      2.93 o 
  -3  13   6       25.89       25.71      2.03 o 
  -2  13   6      105.54      100.37      2.80 o 
  -1  13   6       14.80       14.00      1.95 o 
   0  13   6       31.23       29.40      2.28 o 
   1  13   6       66.27       68.63      2.78 o 
   2  13   6        6.07        4.83      1.87 o 
   3  13   6        1.29        1.16      3.54 o 
   4  13   6        3.91        2.24      3.84 o 
   5  13   6        3.83        0.10      3.77 o 
  -9  14   6        0.03        5.43      6.35 o 
  -8  14   6        1.41       -2.78      2.86 o 
  -7  14   6        1.92        5.28      3.08 o 
  -6  14   6        2.40        4.33      2.66 o 
  -5  14   6        0.18        0.54      1.67 o 
  -4  14   6        0.90        0.12      1.93 o 
  -3  14   6        2.24        1.00      1.60 o 
  -2  14   6        2.45        4.54      1.65 o 
  -1  14   6       12.09        8.14      1.79 o 
   0  14   6        2.98        6.66      1.91 o 
   1  14   6        2.11        1.56      1.95 o 
   2  14   6        1.26        0.45      2.09 o 
   3  14   6        2.36        0.52      2.74 o 
   4  14   6        2.45        2.07      2.97 o 
  -8  15   6       19.55       23.00      3.93 o 
  -7  15   6        4.02        1.91      2.95 o 
  -6  15   6       16.51       18.12      3.25 o 
  -5  15   6       10.65       10.85      3.83 o 
  -4  15   6       52.74       46.42      2.90 o 
  -3  15   6       47.84       48.08      2.87 o 
  -2  15   6       67.32       66.50      2.77 o 
  -1  15   6        0.46       -1.63      1.65 o 
   0  15   6       25.65       25.81      2.35 o 
   1  15   6       10.17        9.37      2.70 o 
   2  15   6       19.10       19.25      3.13 o 
   3  15   6       22.68       20.15      3.47 o 
   4  15   6        0.05       -3.51      3.51 o 
  -8  16   6       38.06       34.43      6.25 o 
  -7  16   6        9.03        3.01      2.92 o 
  -6  16   6       68.49       67.01      4.38 o 
  -5  16   6       81.78       79.90      5.24 o 
  -4  16   6       63.22       72.15      5.16 o 
  -3  16   6        8.62       13.35      2.96 o 
  -2  16   6        4.48        7.27      1.76 o 
  -1  16   6      115.13      113.66      3.40 o 
   0  16   6      163.11      159.15      4.38 o 
   1  16   6       63.63       66.74      4.30 o 
   2  16   6       26.00       24.15      3.36 o 
   3  16   6        7.68        6.19      3.83 o 
   4  16   6       18.63       15.39      6.56 o 
  -7  17   6        0.08       -2.53      3.01 o 
  -6  17   6        0.20        2.39      3.11 o 
  -5  17   6        0.15        1.04      2.76 o 
  -4  17   6       13.42       11.45      3.13 o 
  -3  17   6       14.82       16.76      3.99 o 
  -2  17   6       99.68       97.32      4.69 o 
  -1  17   6       17.71       19.35      2.78 o 
   0  17   6       28.00       28.48      2.82 o 
   1  17   6       48.84       52.17      3.93 o 
   2  17   6        4.18        4.69      4.64 o 
   3  17   6        0.02        1.86      4.09 o 
   4  17   6        2.42        0.17      5.24 o 
  -6  18   6        1.57        5.90      4.09 o 
  -5  18   6        0.63       -0.63      3.62 o 
  -4  18   6        0.24        0.81      2.91 o 
  -3  18   6        0.65        2.47      2.99 o 
  -2  18   6        0.49        1.49      2.80 o 
  -1  18   6        6.02        7.17      2.54 o 
   0  18   6        6.17        2.02      3.29 o 
   1  18   6        0.01       -0.08      3.50 o 
   2  18   6        0.07       -2.98      5.14 o 
   3  18   6        0.01       -3.27      5.19 o 
  -6  19   6        3.93        1.90      3.03 o 
  -5  19   6        1.91        0.19      3.06 o 
  -4  19   6       15.71       11.04      6.20 o 
  -3  19   6        5.70        9.54      3.46 o 
  -2  19   6       38.54       34.97      3.84 o 
  -1  19   6        7.07        6.45      3.18 o 
   0  19   6        6.65        4.07      2.79 o 
   1  19   6       19.12       16.62      4.51 o 
   2  19   6        1.21        5.67      5.41 o 
  -5  20   6        0.54        2.13      3.45 o 
  -4  20   6        0.04        5.33      3.57 o 
  -3  20   6       48.20       52.17      4.00 o 
  -2  20   6       67.83       75.84      4.82 o 
  -1  20   6       17.09       17.30      4.36 o 
   0  20   6        6.85        3.05      3.37 o 
   1  20   6       55.23       63.94      4.57 o 
   2  20   6        4.14        0.38      6.11 o 
  -5  21   6        2.66        1.80      7.00 o 
  -4  21   6       29.83       26.43      6.12 o 
  -3  21   6       28.04       32.04      5.34 o 
  -2  21   6       13.89       11.31      4.43 o 
  -1  21   6        0.23       -3.71      3.71 o 
   0  21   6        0.09       -2.94      3.83 o 
   1  21   6        4.60        7.63      3.79 o 
  -4  22   6        0.09        7.33      7.57 o 
  -2  22   6        0.07        7.43      6.54 o 
  -1  22   6        0.40       -1.59      4.36 o 
   0  22   6        9.43        1.03      5.87 o 
 -10   1   7        0.02       -0.04      4.22 o 
  -9   1   7       48.08       48.03      5.36 o 
  -8   1   7       88.92       84.24      4.03 o 
  -7   1   7       29.60       28.69      2.18 o 
  -6   1   7       25.32       25.27      2.24 o 
  -5   1   7       68.47       61.93      2.56 o 
  -4   1   7       14.53       15.06      1.52 o 
  -3   1   7        3.45        1.32      1.45 o 
  -2   1   7        5.77        5.27      1.57 o 
  -1   1   7        1.32        1.50      1.44 o 
   0   1   7       16.66       12.23      1.70 o 
   1   1   7       30.55       35.91      2.22 o 
   2   1   7        0.22       -1.56      1.56 o 
   3   1   7        2.17       -0.19      1.65 o 
   4   1   7       70.39       67.14      3.54 o 
   5   1   7       19.91       20.96      3.13 o 
 -10   2   7       34.80       42.22      6.89 o 
  -9   2   7        0.81        5.23      4.24 o 
  -8   2   7       17.35       13.59      3.90 o 
  -7   2   7       17.44       16.80      2.23 o 
  -6   2   7        2.65        2.70      2.62 o 
  -5   2   7        0.00        3.17      1.72 o 
  -4   2   7      154.81      156.99      2.98 o 
  -3   2   7       27.10       24.13      1.65 o 
  -2   2   7       43.42       38.66      1.96 o 
  -1   2   7        3.10        1.84      1.44 o 
   0   2   7      133.20      149.90      3.46 o 
   1   2   7       30.73       31.91      2.12 o 
   2   2   7      183.83      195.34      4.20 o 
   3   2   7       11.15       10.49      1.98 o 
   4   2   7        0.81        0.95      2.35 o 
   5   2   7       10.46        5.82      2.88 o 
 -10   3   7        5.62        2.21      4.17 o 
  -9   3   7       16.54       15.52      3.85 o 
  -8   3   7       36.48       29.84      4.27 o 
  -7   3   7       56.57       55.95      3.32 o 
  -6   3   7       70.13       65.50      3.22 o 
  -5   3   7       56.81       53.05      3.55 o 
  -4   3   7       30.44       33.76      1.85 o 
  -3   3   7        2.52        0.16      1.51 o 
  -2   3   7        6.25        5.37      1.48 o 
  -1   3   7        2.37        3.20      1.45 o 
   0   3   7        2.97        2.41      1.41 o 
   1   3   7       31.01       32.11      2.12 o 
   2   3   7       13.28       14.11      1.96 o 
   3   3   7        0.01       -1.74      1.74 o 
   4   3   7       24.03       21.96      2.92 o 
   5   3   7        5.81        3.20      2.60 o 
 -10   4   7        3.64        8.17      6.61 o 
  -9   4   7        0.48       -1.51      3.77 o 
  -8   4   7        1.36        1.66      4.44 o 
  -7   4   7        3.08        3.49      2.09 o 
  -6   4   7        0.03        1.81      2.23 o 
  -5   4   7        2.03        2.06      1.69 o 
  -4   4   7        0.59        1.97      1.57 o 
  -3   4   7        1.65        1.73      1.56 o 
  -2   4   7        0.37        1.16      1.36 o 
  -1   4   7        1.29        0.17      1.39 o 
   0   4   7        0.71        0.80      1.43 o 
   1   4   7        1.55        6.03      1.59 o 
   2   4   7        0.08       -0.60      1.53 o 
   3   4   7        0.99        0.16      1.87 o 
   4   4   7        0.01       -0.27      2.47 o 
   5   4   7        0.15        1.14      2.54 o 
  -9   5   7       32.02       34.96      5.28 o 
  -8   5   7       75.57       63.32      5.21 o 
  -7   5   7       22.67       21.71      2.90 o 
  -6   5   7       10.93       12.89      2.42 o 
  -5   5   7       76.08       70.07      2.83 o 
  -4   5   7        0.18       -1.45      1.45 o 
  -3   5   7        0.60        0.89      1.78 o 
  -2   5   7        9.85        9.67      1.77 o 
  -1   5   7        0.93        2.63      1.41 o 
   0   5   7       10.57       10.61      1.68 o 
   1   5   7       47.81       51.84      2.30 o 
   2   5   7       67.46       68.65      2.46 o 
   3   5   7        2.74        0.28      1.99 o 
   4   5   7        3.45        1.03      2.42 o 
   5   5   7        0.30       -0.75      2.52 o 
  -9   6   7       32.27       41.14      5.95 o 
  -8   6   7       34.98       46.65      4.01 o 
  -7   6   7        1.79        1.20      3.24 o 
  -6   6   7      241.84      246.23      4.74 o 
  -5   6   7       13.54       10.28      2.09 o 
  -4   6   7       41.04       42.61      2.27 o 
  -3   6   7       30.01       31.80      2.34 o 
  -2   6   7      147.69      159.68      4.00 o 
  -1   6   7        0.26        1.02      1.47 o 
   0   6   7       18.76       15.90      1.80 o 
   1   6   7       85.28       91.60      2.69 o 
   2   6   7        6.66       10.54      1.77 o 
   3   6   7        2.43        0.47      1.87 o 
   4   6   7       40.37       39.31      3.23 o 
   5   6   7        0.61       -1.36      2.63 o 
  -9   7   7       10.71       17.53      5.19 o 
  -8   7   7       44.41       36.42      7.62 o 
  -7   7   7       60.61       54.73      4.89 o 
  -6   7   7       28.68       27.22      2.31 o 
  -5   7   7       32.03       32.55      2.12 o 
  -4   7   7        0.61       -0.34      1.60 o 
  -3   7   7       10.53        5.77      1.75 o 
  -2   7   7        8.30        5.64      2.30 o 
  -1   7   7        1.34        2.01      1.76 o 
   0   7   7       23.26       25.85      1.86 o 
   1   7   7       71.57       73.93      2.56 o 
   2   7   7       79.00       76.56      2.68 o 
   3   7   7       14.91       15.21      2.25 o 
   4   7   7        0.03       -1.84      2.26 o 
   5   7   7        1.64        0.14      2.59 o 
  -9   8   7        0.19        0.81      3.85 o 
  -8   8   7        0.35       -3.52      3.52 o 
  -7   8   7        0.43        2.29      3.04 o 
  -6   8   7        0.28        4.39      1.91 o 
  -5   8   7        0.52        1.02      1.53 o 
  -4   8   7        0.04        0.87      1.84 o 
  -3   8   7        0.10       -1.52      1.52 o 
  -2   8   7        1.06        0.46      1.79 o 
  -1   8   7        1.22        3.82      2.02 o 
   0   8   7        0.01        0.33      1.61 o 
   1   8   7        6.96        9.45      1.87 o 
   2   8   7        0.25        3.24      2.02 o 
   3   8   7        5.84        6.70      2.32 o 
   4   8   7        2.07        0.73      2.41 o 
   5   8   7        0.38        1.90      3.20 o 
  -9   9   7       13.00       12.27      4.66 o 
  -8   9   7       26.65       23.51      4.76 o 
  -7   9   7       23.02       18.42      4.46 o 
  -6   9   7       26.30       23.68      2.82 o 
  -5   9   7       56.65       52.84      2.62 o 
  -4   9   7        4.41        3.04      2.22 o 
  -3   9   7        0.01       -0.77      1.66 o 
  -2   9   7        7.37        9.84      2.17 o 
  -1   9   7        2.27        5.77      2.07 o 
   0   9   7       22.01       22.26      2.12 o 
   1   9   7       38.62       39.38      2.64 o 
   2   9   7       94.27       98.23      3.62 o 
   3   9   7        5.61        9.15      2.58 o 
   4   9   7        0.03       -1.20      2.41 o 
   5   9   7        0.12        3.34      4.34 o 
  -8  10   7       27.10       31.25      4.92 o 
  -7  10   7        4.68        1.64      2.75 o 
  -6  10   7      154.65      148.91      5.33 o 
  -5  10   7        0.22        0.61      1.86 o 
  -4  10   7       13.05       11.63      2.46 o 
  -3  10   7        1.70        0.58      1.74 o 
  -2  10   7       45.40       49.72      2.76 o 
  -1  10   7        5.17        7.77      2.20 o 
   0  10   7        0.00        0.89      1.80 o 
   1  10   7       57.89       63.19      2.75 o 
   2  10   7       21.63       24.58      3.09 o 
   3  10   7        0.00       -0.15      2.57 o 
   4  10   7       21.71       19.63      3.08 o 
   5  10   7        0.04        6.06      4.44 o 
  -8  11   7       62.75       62.40      5.91 o 
  -7  11   7       18.07       21.65      3.52 o 
  -6  11   7        5.59        3.75      2.91 o 
  -5  11   7       35.78       30.48      3.39 o 
  -4  11   7        0.92        2.29      1.79 o 
  -3  11   7        5.61        2.88      2.01 o 
  -2  11   7        2.50        2.97      2.05 o 
  -1  11   7        0.04       -1.54      1.84 o 
   0  11   7        4.06        4.31      2.22 o 
   1  11   7       32.77       33.75      2.67 o 
   2  11   7       18.91       18.31      3.29 o 
   3  11   7        2.49       -1.26      2.71 o 
   4  11   7        5.76        5.88      3.47 o 
  -8  12   7        0.34        0.99      3.57 o 
  -7  12   7        0.28        1.61      3.11 o 
  -6  12   7        0.47        0.53      2.59 o 
  -5  12   7        3.41        2.24      2.53 o 
  -4  12   7        0.16        2.54      2.03 o 
  -3  12   7        5.06        2.93      2.12 o 
  -2  12   7        1.63        1.35      2.09 o 
  -1  12   7        1.30        0.91      2.03 o 
   0  12   7        0.19        1.79      2.08 o 
   1  12   7        0.07        0.40      2.75 o 
   2  12   7        0.02       -2.67      2.67 o 
   3  12   7        0.00        0.81      3.82 o 
   4  12   7        1.27       -2.67      3.22 o 
  -8  13   7       28.59       23.54      6.61 o 
  -7  13   7       19.95       25.81      4.04 o 
  -6  13   7       12.94       19.28      4.44 o 
  -5  13   7       14.05       12.52      4.70 o 
  -4  13   7        9.45        7.35      2.90 o 
  -3  13   7        9.18        7.50      2.47 o 
  -2  13   7        2.44        1.12      3.46 o 
  -1  13   7        1.09        1.39      2.64 o 
   0  13   7        2.13        0.74      3.26 o 
   1  13   7       30.09       27.68      4.27 o 
   2  13   7        4.80        3.53      3.03 o 
   3  13   7        0.68        4.29      3.82 o 
   4  13   7       24.48       37.05      8.39 o 
  -8  14   7       10.27        3.22      5.67 o 
  -7  14   7       17.12       18.95      3.83 o 
  -6  14   7        0.01       -0.42      2.98 o 
  -5  14   7        2.65        9.87      3.09 o 
  -4  14   7       64.71       63.93      4.11 o 
  -3  14   7        1.68        3.63      2.64 o 
  -2  14   7       35.24       38.30      4.57 o 
  -1  14   7        0.01        2.70      2.74 o 
   0  14   7       87.33       92.68      5.60 o 
   1  14   7       10.20        5.89      3.85 o 
   2  14   7       98.31      101.03      5.12 o 
   3  14   7        8.93       10.48      3.62 o 
  -7  15   7        6.47        3.09      4.21 o 
  -6  15   7       17.87       11.77      3.34 o 
  -5  15   7       42.57       38.44      3.89 o 
  -4  15   7        4.62        4.56      3.81 o 
  -3  15   7        1.00        3.39      2.28 o 
  -2  15   7        6.40        6.87      3.53 o 
  -1  15   7       13.51        9.45      3.68 o 
   0  15   7        1.78        3.56      3.76 o 
   1  15   7        0.58       -1.36      4.03 o 
   2  15   7        0.56        6.24      4.21 o 
   3  15   7        2.13       -3.18      3.18 o 
  -6  16   7        0.07        0.30      5.16 o 
  -5  16   7        0.83        4.96      3.21 o 
  -4  16   7        0.57        0.61      2.83 o 
  -3  16   7        4.09        6.11      2.85 o 
  -2  16   7        0.48        3.65      4.14 o 
  -1  16   7        3.08        3.66      3.52 o 
   0  16   7        0.07       -1.08      3.58 o 
   1  16   7        0.70        3.01      3.61 o 
   2  16   7        0.16        0.67      4.32 o 
   3  16   7        1.08        2.50      5.96 o 
  -5  17   7        7.77        4.07      3.33 o 
  -4  17   7        6.64        8.47      3.64 o 
  -3  17   7        3.70        4.68      4.52 o 
  -2  17   7        3.16       -0.54      2.44 o 
  -1  17   7        0.10        2.94      4.74 o 
   0  17   7        2.05        5.95      3.87 o 
   1  17   7       14.62       14.71      4.57 o 
   2  17   7        1.65        8.74      4.91 o 
  -5  18   7        7.46        9.38      5.53 o 
  -4  18   7        6.62        8.23      3.61 o 
  -3  18   7       11.75       15.07      4.05 o 
  -2  18   7        0.96        3.57      3.60 o 
  -1  18   7        0.63        5.14      3.10 o 
   0  18   7       17.05       18.84      5.47 o 
   1  18   7        5.71        9.61      5.15 o 
  -4  19   7        1.43        3.23      4.06 o 
  -3  19   7        0.54        0.95      7.60 o 
  -2  19   7        1.39       -1.79      3.76 o 
  -1  19   7        1.80       -0.98      3.23 o 
   0  19   7        0.64        0.41      6.76 o 
  -2  20   7        1.06       -3.54      8.61 o 
  -1  20   7        0.27       -1.76      7.84 o 
  -6   0   8       66.82       52.51      7.93 o 
  -5   0   8        4.32        7.21      4.20 o 
  -4   0   8       73.23       73.90      5.50 o 
  -3   0   8        0.58        8.78      3.11 o 
  -2   0   8      128.83      123.75      4.78 o 
  -1   0   8        3.86        3.80      2.88 o 
   0   0   8        6.39        9.76      3.27 o 
   1   0   8        5.51       14.81      3.90 o 
   2   0   8        0.46       -2.40      2.85 o 
   3   0   8       47.53       49.60      5.15 o 
  -6   1   8       28.03       31.61      8.08 o 
  -5   1   8       82.00       81.40      4.76 o 
  -4   1   8      138.95      150.81      4.91 o 
  -3   1   8      137.96      138.94      3.99 o 
  -2   1   8        0.06       -1.27      1.68 o 
  -1   1   8       34.24       34.98      2.36 o 
   0   1   8       24.73       27.09      2.87 o 
   1   1   8       99.11       94.31      3.79 o 
   2   1   8       22.63       17.65      2.96 o 
   3   1   8       91.55       88.93      4.16 o 
   4   1   8      119.28      123.45      9.54 o 
  -7   2   8        1.25        3.94      5.63 o 
  -6   2   8        0.74       -0.54      5.88 o 
  -5   2   8        0.63        1.75      2.81 o 
  -4   2   8        1.31        2.08      2.87 o 
  -3   2   8        0.03        4.17      2.14 o 
  -2   2   8        0.54       -0.66      1.77 o 
  -1   2   8        0.11        0.02      1.82 o 
   0   2   8        0.21        0.38      2.09 o 
   1   2   8        0.06       -1.25      2.35 o 
   2   2   8        0.10       -0.59      2.56 o 
   3   2   8        0.02        6.41      2.83 o 
  -8   3   8       51.69       51.57      8.80 o 
  -7   3   8       29.28       39.79      8.32 o 
  -6   3   8        4.56        6.91      3.11 o 
  -5   3   8      100.51       97.89      3.39 o 
  -4   3   8       64.50       72.39      3.03 o 
  -3   3   8       89.20       93.95      3.52 o 
  -2   3   8        6.81        6.66      2.01 o 
  -1   3   8       11.63       10.52      2.06 o 
   0   3   8       52.83       57.99      3.31 o 
   1   3   8       56.59       56.64      3.33 o 
   2   3   8       36.84       35.88      3.21 o 
   3   3   8      130.38      123.66      4.64 o 
   4   3   8       90.72       89.77      8.73 o 
  -8   4   8        0.00       -5.46      6.08 o 
  -7   4   8      102.54      106.55      9.33 o 
  -6   4   8        1.31        1.39      5.53 o 
  -5   4   8        0.00        3.84      2.43 o 
  -4   4   8        3.99        6.57      2.43 o 
  -3   4   8       10.85       14.53      2.40 o 
  -2   4   8        1.46        2.19      2.22 o 
  -1   4   8       11.86       17.12      2.25 o 
   0   4   8       21.55       25.12      2.95 o 
   1   4   8       10.58       11.13      2.58 o 
   2   4   8        9.30       19.30      3.01 o 
   3   4   8        5.22       16.27      3.26 o 
   4   4   8        0.00        6.25      5.99 o 
  -8   5   8        8.96        4.09      6.54 o 
  -7   5   8       33.49       27.26      7.00 o 
  -6   5   8       27.08       25.24      6.95 o 
  -5   5   8       90.03       89.88      3.54 o 
  -4   5   8       97.83      104.63      3.77 o 
  -3   5   8       84.99       86.38      3.28 o 
  -2   5   8        9.12        9.43      2.50 o 
  -1   5   8        4.20        1.83      1.97 o 
   0   5   8       73.93       76.81      3.74 o 
   1   5   8       22.17       22.97      2.82 o 
   2   5   8       76.11       73.12      4.07 o 
   3   5   8      202.14      208.66      5.99 o 
  -8   6   8        0.00        5.24      6.83 o 
  -7   6   8        0.79        3.92      6.23 o 
  -6   6   8        1.96        3.68      5.43 o 
  -5   6   8        0.33        2.86      2.49 o 
  -4   6   8        1.53        6.66      5.58 o 
  -3   6   8        0.00        4.84      3.25 o 
  -2   6   8        0.06        1.03      2.41 o 
  -1   6   8        2.38        3.28      2.45 o 
   0   6   8        0.14        7.49      3.00 o 
   1   6   8        3.02        4.01      2.58 o 
   2   6   8        1.47        4.50      2.64 o 
   3   6   8        1.24       18.79      3.34 o 
  -8   7   8       21.99       14.88      7.69 o 
  -7   7   8       22.15       31.95      7.55 o 
  -6   7   8        6.70        6.58      3.69 o 
  -5   7   8       70.81       67.84      5.17 o 
  -4   7   8       31.21       31.89      3.71 o 
  -3   7   8       71.59       71.29      4.08 o 
  -2   7   8       36.19       34.85      3.23 o 
  -1   7   8        2.26        2.01      3.07 o 
   0   7   8      131.55      142.39      4.78 o 
   1   7   8       12.93       13.43      3.27 o 
   2   7   8       98.31       96.73      4.28 o 
   3   7   8      214.31      207.44      5.92 o 
  -7   8   8       45.61       50.94      8.25 o 
  -6   8   8       55.08       54.18      5.23 o 
  -5   8   8       11.91       19.38      3.28 o 
  -4   8   8       71.87       67.72      5.22 o 
  -3   8   8       58.88       58.36      3.68 o 
  -2   8   8       23.11       25.38      3.11 o 
  -1   8   8       63.10       58.11      4.03 o 
   0   8   8       65.23       71.55      3.95 o 
   1   8   8       48.51       52.05      4.24 o 
   2   8   8       21.86       29.03      8.83 o 
   3   8   8        0.36       12.57      3.93 o 
  -7   9   8       32.77       32.67      9.23 o 
  -6   9   8        2.00       -0.99      3.73 o 
  -5   9   8      101.65       91.38      4.41 o 
  -4   9   8       39.36       50.41     11.46 o 
  -3   9   8       31.55       29.81      3.63 o 
  -2   9   8       20.86       21.27      4.14 o 
  -1   9   8        0.72       -3.04      3.04 o 
   0   9   8       66.46       68.15      5.43 o 
   1   9   8        3.74        5.79      4.39 o 
   2   9   8       68.67       65.12      4.83 o 
  -7  10   8        0.33        1.35      6.35 o 
  -6  10   8        1.32        0.65      3.65 o 
  -5  10   8        1.35        4.01      3.93 o 
  -4  10   8        0.01        9.74     13.74 o 
  -3  10   8        2.15        9.60      7.56 o 
  -2  10   8        3.40        2.64      3.40 o 
  -1  10   8        1.86        2.91      3.63 o 
   0  10   8        1.24       -1.02      3.40 o 
   1  10   8        3.16        4.77      3.27 o 
   2  10   8        0.89        5.99      3.37 o 
  -7  11   8       19.65       18.63      6.42 o 
  -6  11   8       15.95       10.56      8.61 o 
  -5  11   8       56.68       52.16      5.35 o 
  -4  11   8       48.61       60.44      5.76 o 
  -3  11   8       47.18       54.41      5.03 o 
  -2  11   8        5.85        3.63      3.67 o 
  -1  11   8        3.47        2.16      3.35 o 
   0  11   8       49.04       55.93      5.53 o 
   1  11   8       19.75       16.59      4.54 o 
   2  11   8       37.50       40.21      4.40 o 
  -7  12   8       20.09       20.31      5.52 o 
  -6  12   8        4.37        5.42      4.26 o 
  -5  12   8        3.09        4.09      4.04 o 
  -4  12   8        3.85        9.73      2.74 o 
  -3  12   8       12.03       15.97      4.29 o 
  -2  12   8       15.88       18.01      4.40 o 
  -1  12   8        7.10        5.75      3.88 o 
   0  12   8        0.65       -0.30      9.06 o 
   1  12   8        3.09        2.91      7.97 o 
   2  12   8        0.07       -3.68      7.40 o 
  -6  13   8        1.11       -3.99      4.45 o 
  -5  13   8       37.23       40.73      7.83 o 
  -4  13   8       39.11       41.53      4.67 o 
  -3  13   8       57.44       55.55      5.24 o 
  -2  13   8        4.22        0.51      3.49 o 
  -1  13   8        9.61        6.96      4.68 o 
   0  13   8       17.36       20.60      8.79 o 
   1  13   8       33.88       39.43      5.86 o 
  -5  14   8        1.40        1.39      4.16 o 
  -4  14   8        0.03        1.67      4.31 o 
  -3  14   8        6.62        1.18      3.44 o 
  -2  14   8        4.68        4.54      4.06 o 
  -1  14   8        0.12       -2.98      3.43 o 
   0  14   8        4.69        8.62      4.36 o 
  -4  15   8       49.28       44.65      6.95 o 
  -3  15   8       23.76       31.76      3.95 o 
  -2  15   8        0.44        1.09      3.88 o 
  -1  15   8        4.89        9.27      5.54 o 
  -5   1   9       26.20       27.24      7.31 o 
  -4   1   9       95.41      106.87      9.54 o 
  -3   1   9       42.31       48.68      5.35 o 
  -2   1   9        4.30        2.39      2.74 o 
  -1   1   9       80.41       86.30      4.25 o 
   0   1   9       28.82       18.02      3.68 o 
   1   1   9       52.68       52.10      3.83 o 
  -6   2   9        0.64       22.98      7.79 o 
  -5   2   9        1.45        9.45      7.55 o 
  -4   2   9       22.07       16.97      6.54 o 
  -3   2   9       89.31       97.42      6.35 o 
  -2   2   9       48.08       57.18      4.56 o 
  -1   2   9        4.48        7.81      3.01 o 
   0   2   9        4.51        3.94      2.84 o 
   1   2   9       47.23       52.58      3.98 o 
  -7   3   9        4.90        3.85      7.26 o 
  -6   3   9       15.57       24.23      7.96 o 
  -5   3   9       16.50       32.10      7.91 o 
  -4   3   9      100.94      112.90      9.42 o 
  -3   3   9       46.34       43.84      5.00 o 
  -2   3   9        1.65        6.11      4.39 o 
  -1   3   9       59.43       59.91      3.85 o 
   0   3   9       17.08       15.91      3.23 o 
   1   3   9       30.07       26.76      3.56 o 
  -7   4   9        1.58        0.16      5.31 o 
  -6   4   9        2.93        8.68      7.69 o 
  -5   4   9        0.01       -5.67      5.67 o 
  -4   4   9        2.49        4.85      4.04 o 
  -3   4   9        0.08        2.05      4.08 o 
  -2   4   9        1.04        0.48      6.05 o 
  -1   4   9        0.23       -1.78      3.08 o 
   0   4   9        0.34       -1.25      2.87 o 
   1   4   9        0.12       -2.96      2.96 o 
  -7   5   9       17.68       20.17      9.59 o 
  -6   5   9       48.42       51.69      8.97 o 
  -5   5   9       40.78       51.18      8.51 o 
  -4   5   9       46.81       51.17      5.23 o 
  -3   5   9       11.03       12.88      4.48 o 
  -2   5   9        0.37        6.62      4.10 o 
  -1   5   9       21.34       20.70      5.05 o 
   0   5   9        7.47        9.79      3.78 o 
   1   5   9        3.65        4.70      4.19 o 
  -6   6   9       42.30       35.72      6.11 o 
  -5   6   9       32.93       34.93      8.08 o 
  -4   6   9        5.72        6.66      4.47 o 
  -3   6   9        0.63        0.34      3.84 o 
  -2   6   9      135.91      139.82      8.72 o 
  -1   6   9       34.40       32.68      5.25 o 
   0   6   9        0.80        5.96      3.49 o 
   1   6   9        0.00       -3.17      5.65 o 
  -6   7   9       22.86       23.13      8.94 o 
  -5   7   9       44.93       48.47      8.92 o 
  -4   7   9       61.67       61.58      5.63 o 
  -3   7   9        6.21        8.70      4.41 o 
  -2   7   9        0.08       -1.89      3.86 o 
  -1   7   9        4.48        4.25      8.46 o 
   0   7   9        7.79       10.71      8.03 o 
   1   7   9        0.20       -3.73      6.61 o 
  -5   8   9        0.32       13.24      7.12 o 
  -4   8   9        0.03       -1.93     10.01 o 
  -3   8   9        0.01       -0.51      4.01 o 
  -2   8   9        0.08        0.38      3.82 o 
  -1   8   9        0.04       -1.97      4.02 o 
  -5   9   9       25.41       26.51      4.63 o 
  -4   9   9       41.74       44.92      5.96 o 
  -3   9   9       10.04       13.46      4.63 o 
  -2   9   9        0.49       -4.47      5.33 o 
  -1   9   9       13.27        7.62      6.25 o 
  -5  10   9       31.04       33.13      8.34 o 
  -4  10   9        0.63        5.82      6.01 o 
  -3  10   9        1.77       -0.02      4.90 o 
                                                 
